# Supplementary material for: Identification of Quantitative Trait Loci for Altitude Adaptation of Tree Leaf Shape With Populus szechuanica in the Qinghai-Tibetan Plateau
Source: Front Plant Sci. 2020 May 27;11:632. doi: 10.3389/fpls.2020.00632 (PMC7267013; doi:10.3389/fpls.2020.00632)
Supplement: TABLE S1 — Detailed annotations with identification of SNPs significant in the regulation of shape variation in high-altitude populations. [file Data_Sheet_1.CSV]

SNP_type	LR2	Chromosome	bp	Exon/intron	Gene_ID	Gene_name	Annotation
testcross	1371.96	19	4382163
testcross	1212.534	6	21288734
testcross	1117.699	4	22739412	intron18	Potri.004G231700	LRR kinase-like	pdef PTHR27003:SF15 - LEUCINE-RICH REPEAT PROTEIN KINASE-LIKE PROTEIN (1 of 13)
testcross	1028.353	4	22816092	intron8	Potri.004G232400	LRR kinase	defLine leucine-rich repeat family protein; protein kinase family protein; [ ortholog of At5g49760,]
testcross	1027.283	2	15310701	exon	Potri.002G192600		pdef PTHR15486:SF18 - GLYCEROL-3-PHOSPHATE ACYLTRANSFERASE 2-RELATED (1 of 1)
testcross	982.8603	4	22733081	intron1	Potri.004G231700	LRR kinase-like	pdef PTHR27003:SF15 - LEUCINE-RICH REPEAT PROTEIN KINASE-LIKE PROTEIN (1 of 13)
testcross	951.8094	8	17177596
testcross	950.3118	scaffold_21	639072
testcross	946.4164	4	22682274	exon	Potri.004G231500	LRR_1	pdef PF00560//PF07714 - Leucine Rich Repeat (LRR_1) // Protein tyrosine kinase (Pkinase_Tyr) (1 of 4)
testcross	940.992	scaffold_379	2577	intron3	Potri.T128700		pdef PF01657//PF07714//PF11883 - Salt stress response/antifungal (Stress-antifung) // Protein tyrosine kinase (Pkinase_Tyr) // Domain of unknown function (DUF3403) (DUF3403) (1 of 1)
testcross	904.9681	scaffold_379	2531	exon	Potri.T128700		pdef PF01657//PF07714//PF11883 - Salt stress response/antifungal (Stress-antifung) // Protein tyrosine kinase (Pkinase_Tyr) // Domain of unknown function (DUF3403) (DUF3403) (1 of 1)
testcross	901.4729	14	5416939	intron4	Potri.014G075500	COP11	defLine similar to COP9 signalosome complex subunit 1 (CSN complex subunit 1) (COP11 protein) (FUSCA protein FUS6).; [ co-ortholog (1of2) of At3g61140, ]
testcross	895.6448	11	2896901
testcross	887.3524	4	22682368	exon	Potri.004G231500	LRR_1	pdef PF00560//PF07714 - Leucine Rich Repeat (LRR_1) // Protein tyrosine kinase (Pkinase_Tyr) (1 of 4)
testcross	886.0015	10	772968
testcross	853.1258	18	5582215
testcross	851.7869	12	14701685	exon	Potri.012G122900	LAP1	pdef PTHR23155:SF528 - PROTEIN LAP1 (1 of 19)
testcross	842.6421	3	1378795
testcross	835.3969	scaffold_364	5783
testcross	825.5149	1	12973485	intron1	Potri.001G161500	OBL1	defLine lipase class 3 family protein; similar to low similarity to Chain A; similar to Lipase Ii From Rhizopus Niveus GI:1942798; [ co-ortholog (2of2) of At3g14360, ]
testcross	823.8135	4	22818374	intron16	Potri.004G232400	LRR kinase	defLine leucine-rich repeat family protein; protein kinase family protein; [ ortholog of At5g49760,]
testcross	810.349	10	2202504
testcross	799.681	4	22814264	intron3	Potri.004G232400	LRR kinase	defLine leucine-rich repeat family protein; protein kinase family protein; [ ortholog of At5g49760,]
testcross	789.3498	18	3461131
testcross	787.1655	1	22181740
testcross	774.3869	5	9863549
testcross	769.1994	4	22818057	intron14	Potri.004G232400	LRR kinase	defLine leucine-rich repeat family protein; protein kinase family protein; [ ortholog of At5g49760,]
testcross	755.0696	11	15214211	exon	Potri.011G124100		pdef PF01637//PF13855 - Archaeal ATPase (Arch_ATPase) // Leucine rich repeat (LRR_8) (1 of 7)
testcross	749.0615	10	2448950
testcross	748.9011	5	4444534
testcross	740.8357	13	2660027	intron1	Potri.013G043000		pdef PTHR10288//PTHR10288:SF155 - KH DOMAIN CONTAINING RNA BINDING PROTEIN // SUBFAMILY NOT NAMED (1 of 2)
testcross	735.8366	17	2413079
testcross	731.9897	2	17586507
testcross	727.1309	17	2414728
testcross	723.4516	7	375101
testcross	720.7474	1	25646953
testcross	718.4146	scaffold_907	9174
testcross	711.8834	10	3122239	exon	Potri.010G025800		pdef PF00954//PF01453//PF07714//PF08276 - S-locus glycoprotein domain (S_locus_glycop) // D-mannose binding lectin (B_lectin) // Protein tyrosine kinase (Pkinase_Tyr) // PAN-like domain (PAN_2) (1 of 50)
testcross	711.5369	7	1653620
testcross	703.4161	scaffold_27	199344
testcross	701.1516	4	22817879	exon	Potri.004G232400	LRR kinase	defLine leucine-rich repeat family protein; protein kinase family protein; [ ortholog of At5g49760,]
testcross	697.2034	scaffold_845	5835
testcross	693.5145	6	22551487
testcross	693.5033	scaffold_105	55757
testcross	687.9131	7	374856
testcross	686.5239	19	865101	intron3	Potri.T003200		pdef PTHR10972:SF88 - OXYSTEROL-BINDING PROTEIN-RELATED PROTEIN 2A-RELATED (1 of 2)
testcross	685.5902	18	1051694
testcross	684.8672	11	16389074
testcross	683.8047	scaffold_1354	4735
testcross	683.1761	4	22818435	intron16	Potri.004G232400	LRR kinase	defLine leucine-rich repeat family protein; protein kinase family protein; [ ortholog of At5g49760,]
testcross	680.2077	13	5166715
testcross	677.4038	7	13540735
testcross	676.2754	7	373401	exon	Potri.007G142000	LETM1	pdef K17800 - LETM1 and EF-hand domain-containing protein 1, mitochondrial (LETM1, MDM38) (1 of 3)
testcross	675.3987	4	22682649	exon	Potri.004G231500	LRR_1	pdef PF00560//PF07714 - Leucine Rich Repeat (LRR_1) // Protein tyrosine kinase (Pkinase_Tyr) (1 of 4)
testcross	674.2277	19	916502
testcross	669.7466	8	16132125
testcross	666.5692	scaffold_1077	7181
testcross	661.2335	15	12992964
testcross	659.676	1	43968371
testcross	656.4482	13	2644014
testcross	656.2986	10	3123269	exon	Potri.010G025800		pdef PF00954//PF01453//PF07714//PF08276 - S-locus glycoprotein domain (S_locus_glycop) // D-mannose binding lectin (B_lectin) // Protein tyrosine kinase (Pkinase_Tyr) // PAN-like domain (PAN_2) (1 of 50)
testcross	655.9812	1	12975509	intron5	Potri.001G161500	OBL1	defLine lipase class 3 family protein; similar to low similarity to Chain A; similar to Lipase Ii From Rhizopus Niveus GI:1942798; [ co-ortholog (2of2) of At3g14360, ]
testcross	651.4743	5	21135991
testcross	651.3354	8	10847480
testcross	650.4319	12	14701684	exon	Potri.012G122900	LAP1	pdef PTHR23155:SF528 - PROTEIN LAP1 (1 of 19)
	significant	intercross	SNPs
intercross	1461.928	10	10297401
intercross	1348.858	1	25623731	intron2	Potri.001G259200	LPAT3	defLine similar to acyl-CoA:1-acylglycerol-3-phosphate acyltransferase; putative; similar to acyl-CoA:1-acylglycerol-3-phosphate acyltransferase GI:4583544 from (Brassica napus); [ ortholog of At1g51260,]
intercross	1304.112	6	26365475	exon	Potri.006G272900	EXO70-G1	pdef PTHR12542:SF16 - EXO70-G1 PROTEIN (1 of 2)
intercross	1290.174	5	4132194	exon	Potri.005G061600		pdef PTHR11183:SF56 - UDP-GLUCURONATE:XYLAN ALPHA-GLUCURONOSYLTRANSFERASE 3-RELATED (1 of 3)
intercross	1183.608	1	18548013
intercross	1174.977	4	2425787
intercross	1169.385	15	6133955	intron4	Potri.015G026200	Nic96-like	defLine similar to Protein At2g41620.; [ co-ortholog (2of2) of At3g57350, At2g41620, ]
intercross	1137.133	4	8615082
intercross	1133.856	15	4747203	intron3	Potri.015G038700	PIN1	defLine similar to Auxin efflux carrier component 1 (PIN-FORMED protein) (AtPIN1).; [ co-ortholog (2of2) of At1g73590, ]
intercross	1124.327	2	5856161
intercross	1099.501	16	6867011	intron10	Potri.016G088800		defLine transducin family protein; WD-40 repeat family protein; similar to Dystrophia myotonica-containing WD repeat motif protein DMR-N9 protein (DMWD) (DM9) (SP:Q08274) (Mus musculus); similar to simlar to DMR protein GI:18028289 (Ho; [ co-ortholog (2of2) of At
intercross	1098.812	15	8379891	intron6	Potri.015G061400	CDK-like	pdef PTHR24056:SF228 - CYCLIN-DEPENDENT KINASE-LIKE PROTEIN-RELATED (1 of 2)
intercross	1085.624	2	6843825
intercross	1071.712	15	14691199
intercross	1068.915	18	9873384
intercross	1066.141	1	27858332
intercross	1065.742	5	4132132	exon	Potri.005G061600		pdef PTHR11183:SF56 - UDP-GLUCURONATE:XYLAN ALPHA-GLUCURONOSYLTRANSFERASE 3-RELATED (1 of 3)
intercross	1052.315	1	18490524
intercross	1040.984	1	27736566
intercross	1029.94	1	43033561	intron5	Potri.001G438400	CRPK1	defLine protein kinase family protein; similar to protein kinase domain containing protein; similar to receptor-like serine/threonine kinase GI:2465923 from (Arabidopsis thaliana); [ ortholog of At1g16670,]
intercross	1028.051	1	18532487
intercross	1027.964	15	13810063
intercross	1023.027	17	13006477	intron25	Potri.017G092600	SCC2	pdef K06672 - cohesin loading factor subunit SCC2 (SCC2, NIPBL) (1 of 1)
intercross	1022.102	2	8975295
intercross	1014.74	14	10455976	intron1	Potri.014G145900		defLine phosphoglycerate/bisphosphoglycerate mutase family protein; similar to XY4 protein (Silene vulgaris) GI:21386788; [ co-ortholog (2of2) of At1g12850, ]
intercross	1011.307	14	15709447	exon	Potri.014G195100		pdef PF00069//PF00560//PF08263//PF13855 - Protein kinase domain (Pkinase) // Leucine Rich Repeat (LRR_1) // Leucine rich repeat N-terminal domain (LRRNT_2) // Leucine rich repeat (LRR_8) (1 of 83)
intercross	1006.689	7	11505520	intron3	Potri.007G042100		pdef PF00685 - Sulfotransferase domain (Sulfotransfer_1) (1 of 25)
intercross	1005.777	1	18547974
intercross	1002.847	13	12680395
intercross	1002.814	18	12535206	intron8	Potri.018G110300		defLine similar to Expressed protein in Arabidopsis thaliana; similar to expressed protein in Arabidopsis thaliana; [ co-ortholog (2of2) of At4g30993, ]
intercross	998.1474	5	22562602	exon	Potri.005G216900	PDDEXK_6	pdef PF04720 - PDDEXK-like family of unknown function (PDDEXK_6) (1 of 21)
intercross	996.227	2	5856109
intercross	992.3619	16	12105869
intercross	991.2182	2	6092229	exon	Potri.002G086400	DIS3L2	pdef K18758 - DIS3-like exonuclease 2 [EC:3.1.13.-] (DIS3L2) (1 of 2)
intercross	989.3693	18	9890878	intron1	Potri.018G083300	CAK1AT	defLine similar to CDK-ACTIVATING KINASE 1AT; [ co-ortholog (1of2) of At4g28980, ]
intercross	988.4708	7	11251592	intron9	Potri.007G044100	SFRS16	pdef K13168 - splicing factor, arginine/serine-rich 16 (SFRS16) (1 of 2)
intercross	983.2852	16	12087758	exon	Potri.016G119600	PPR_2	pdef PF13041 - PPR repeat family (PPR_2) (1 of 541)
intercross	971.6579	2	11909917	intron2	Potri.002G158300
intercross	970.3115	2	9660163	exon	Potri.002G128500	AR781	pdef PTHR33095:SF7 - AR781 (1 of 2)
intercross	970.3115	2	9660163
intercross	956.2821	11	4137770
intercross	946.1302	18	14802524
intercross	943.0729	9	10294877
intercross	942.3321	15	10280353	exon	Potri.015G078200		defLine similar to expressed protein in Arabidopsis thaliana; [ co-ortholog (1of2) of At5g62960, ]
intercross	938.7575	8	7809998
intercross	927.3202	2	3015836
intercross	926.9189	18	3063164	intron1	Potri.018G008000		pdef PTHR11717:SF2 - PEPTIDYL-TRNA HYDROLASE PTRHD1-RELATED (1 of 1)
intercross	926.2017	14	84978	exon	Potri.014G000500		defLine TAZ zinc finger family protein; zinc finger (ZZ type) family protein; similar to ZZ type; [ co-ortholog (1of4) of At1g16710, At1g79000, ]
intercross	923.2397	5	21811277	exon	Potri.005G208100	OEP7	defLine similar to outer envelope membrane protein - garden pea. [ORG:Pisum sativum]; [ ortholog of JQ1181,T06457,AAA63414,At3g52420,]
intercross	920.123	17	1229827	exon	Potri.017G142600		pdef PTHR34536:SF2 - DENTIN SIALOPHOSPHOPROTEIN-RELATED PROTEIN (1 of 2)
intercross	920.102	2	6088412	exon	Potri.002G086400	DIS3L2	pdef K18758 - DIS3-like exonuclease 2 [EC:3.1.13.-] (DIS3L2) (1 of 2)
intercross	918.6834	3	18456651	intron8	Potri.003G198700		defLine eukaryotic translation initiation factor 2B family protein; eIF-2B family protein; similar to SP|P49770|Translation initiation factor eIF 2B-beta subunit eIF (2B-GDP GTP-exchange factor {Homo) {sapiens} ; [ co-ortholog (2of2) of At3g07300, ]
intercross	917.8545	1	17656948
intercross	917.3796	5	4132165	exon	Potri.005G061600		pdef PTHR11183:SF56 - UDP-GLUCURONATE:XYLAN ALPHA-GLUCURONOSYLTRANSFERASE 3-RELATED (1 of 3)
intercross	913.6538	6	20920261
intercross	907.426	2	6092252	exon	Potri.002G086400	DIS3L2	pdef K18758 - DIS3-like exonuclease 2 [EC:3.1.13.-] (DIS3L2) (1 of 2)
intercross	900.3169	2	8297982	exon	Potri.002G111700	LRR_1	pdef PF00069//PF00560//PF08263 - Protein kinase domain (Pkinase) // Leucine Rich Repeat (LRR_1) // Leucine rich repeat N-terminal domain (LRRNT_2) (1 of 25)
