# Supplementary material for: Identification of Quantitative Trait Loci for Altitude Adaptation of Tree Leaf Shape With Populus szechuanica in the Qinghai-Tibetan Plateau
Source: Front Plant Sci. 2020 May 27;11:632. doi: 10.3389/fpls.2020.00632 (PMC7267013; doi:10.3389/fpls.2020.00632)
Supplement: TABLE S2 — Detailed annotations with identification of SNPs significant in the regulation of shape variation in low-altitude populations. [file Data_Sheet_2.CSV]

SNP_type	LR2	Chromosome	bp	Exon/intron	Gene_name	Annotation
testcross	1199.733	17	8242286
testcross	951.6455	12	10454326
testcross	945.276	19	872915	exon	Potri.T003100		pdef PTHR23086:SF39 - PHOSPHATIDYLINOSITOL 4-PHOSPHATE 5-KINASE 3 (1 of 3)
testcross	939.0138	1	8972163
testcross	936.0808	13	8293027
testcross	924.5264	scaffold_77	32281
testcross	918.2019	1	34984357
testcross	917.0842	16	3970509	intron13	Potri.016G060400		pdef PTHR24115:SF70 - KINESIN-RELATED PROTEIN 11 (1 of 2)
testcross	904.2427	13	4592629
testcross	879.1683	19	5709637	exon	Potri.019G037700	HSP20	pdef PTHR11527:SF171 - ALPHA-CRYSTALLIN DOMAIN OF HEAT SHOCK PROTEIN-CONTAINING PROTEIN (1 of 4)
testcross	843.526	7	4628895
testcross	837.9323	1	28407965
testcross	831.9166	scaffold_28	73360
testcross	829.4945	1	15092875
testcross	828.0384	4	18742167
testcross	812.7861	11	13204255
testcross	802.3763	scaffold_268	1693
testcross	798.8116	3	16462073
testcross	796.5801	scaffold_1185	5114
testcross	794.0033	12	2382994
testcross	793.1855	11	12081515
testcross	789.8454	9	2189437
testcross	775.584	1	20718195
testcross	770.0121	1	15092660
testcross	768.9927	1	3494271
testcross	767.5988	19	15603570
testcross	766.631	scaffold_49	195700
testcross	762.077	4	8872654	exon	Potri.004G103200		pdef 2.3.1.115 - Isoflavone-7-O-beta-glucoside 6''-O-malonyltransferase / Flavone/flavonol 7-O-beta-D-glucoside malonyltransferase (1 of 26)
testcross	755.7675	19	5709662	exon	Potri.019G037700	HSP20	pdef PTHR11527:SF171 - ALPHA-CRYSTALLIN DOMAIN OF HEAT SHOCK PROTEIN-CONTAINING PROTEIN (1 of 4)
testcross	755.6459	19	11061867
testcross	740.4937	6	2735939
testcross	738.2978	scaffold_75	1585
testcross	734.2543	2	9487450	intron4	Potri.002G125800	protein kinase	pdef PTHR24356:SF195 - PROTEIN KINASE FAMILY PROTEIN (1 of 2)
testcross	732.5522	8	13468830
testcross	732.1465	11	751343
testcross	727.5143	10	2289983
testcross	724.8259	19	874685	intron3	Potri.T003100		pdef PTHR23086:SF39 - PHOSPHATIDYLINOSITOL 4-PHOSPHATE 5-KINASE 3 (1 of 3)
testcross	719.3208	1	32487193	exon	Potri.001G354400	PPR containing-like	defLine similar to expressed protein in Arabidopsis thaliana; [ co-ortholog (1of3) of At5g46440, At5g46460, ]
testcross	718.2587	17	3124556
testcross	708.7928	4	7581262	intron9	Potri.004G091100		pdef KOG4467 - Uncharacterized conserved protein (1 of 3)
testcross	707.9851	17	2259202
testcross	704.0086	19	1669904
testcross	702.4009	16	543219	exon	Potri.010G155700		pdef 2.7.11.1 - Non-specific serine/threonine protein kinase / Threonine-specific protein kinase (1 of 1994)
testcross	699.2953	10	2289981
testcross	696.679	4	18700884
testcross	695.0841	4	18745786
testcross	693.3935	18	11226133	intron1	Potri.018G094600	NAS	pdef K05953 - nicotianamine synthase (E2.5.1.43) (1 of 5)
testcross	692.862	scaffold_24	396615
testcross	692.5154	2	11433545
testcross	692.1132	12	10452436
testcross	689.7295	7	374648
testcross	689.0787	19	4481349
testcross	686.668	17	3557675	intron7	Potri.017G014800		defLine similar to hypothetical protein; weakly similar to SP|Q13200|26S proteasome non ATPase-regulatory subunit 2 26S (proteasome regulatory subunit S2 26S) (proteasome subunit p97 Tumor) (necrosis factor type 1 receptor associated protein 2 {Homo) {sapiens} ;
testcross	682.7965	scaffold_1308	3357
testcross	680.5805	9	2178192	exon	Potri.009G011200		defLine similar to pleckstrin homology (PH) domain-containing protein; similar to lipid-binding START domain-containing protein; [ ortholog of At2g28320,]
testcross	675.0598	8	16323748
testcross	674.0945	12	9496088	exon	Potri.012G082400		defLine similar to expressed protein in Arabidopsis thaliana; [ co-ortholog (2of2) of At5g62960, ]
testcross	673.4101	19	11205815
testcross	670.9502	scaffold_475	14714	exon	Potri.008G022500
testcross	670.788	1	19401857
testcross	670.5047	8	16786170
testcross	670.2304	9	2201752	intron5	Potri.009G011700	IVD	defLine similar to ISOVALERYL-COA-DEHYDROGENASE; [ ortholog of At3g45300,]
testcross	668.2766	14	891040
testcross	664.7836	13	6089123
testcross	664.5243	5	402283
testcross	663.9324	1	7547290
testcross	662.7989	1	15587249	exon	Potri.001G184600
testcross	657.8095	1	46101699
testcross	656.925	15	12398110
testcross	656.5948	1	19441282
testcross	651.5298	6	7047428	intron3	Potri.006G094800	PTAC	defLine KOW domain-containing transcription factor family protein; similar to est match; [ ortholog of At3g09210,]
intercross	1433.821	7	14053262	intron2	Potri.007G011700		pdef PTHR27001:SF105 - PROTEIN KINASE FAMILY PROTEIN-RELATED (1 of 1)
intercross	1300.832	9	8898990
intercross	1298.034	scaffold_30	100447	intron1	Potri.013G035000	TSR2	defLine similar to expressed protein in Arabidopsis thaliana; similar to predicted proteins; similar to Saccharomyces cerevisiae and Schizosaccharomyces pombe; [ co-ortholog (1of2) of At5g27990, ]
intercross	1281.813	12	9735695	intron9	Potri.012G084400		pdef PTHR10638//PTHR10638:SF34 - COPPER AMINE OXIDASE // SUBFAMILY NOT NAMED (1 of 3)
intercross	1280.25	11	17912985
intercross	1271.409	3	17697297	exon	Potri.003G188600	hypothetical protein	defLine similar to expressed protein in Arabidopsis thaliana; [ ortholog of At1g48560,]
intercross	1238.401	1	34989448
intercross	1209.045	1	36327062	exon	Potri.001G362300	NAP5	defLine ABC transporter family protein; similar to member of NAP subfamily; [ ortholog of At1g71330,At3g13080,]
intercross	1196.031	11	17888091	intron3	Potri.011G155100	JMJ18	pdef PTHR10694:SF41 - JUMONJI DOMAIN-CONTAINING PROTEIN 18-RELATED (1 of 3)
intercross	1195.566	11	17891054	exon	Potri.011G155100	JMJ18	pdef PTHR10694:SF41 - JUMONJI DOMAIN-CONTAINING PROTEIN 18-RELATED (1 of 3)
intercross	1190.184	1	35087883
intercross	1176.062	11	17912865
intercross	1164.11	16	7757030
intercross	1158.24	12	9735663	intron9	Potri.012G084400		pdef PTHR10638//PTHR10638:SF34 - COPPER AMINE OXIDASE // SUBFAMILY NOT NAMED (1 of 3)
intercross	1152.401	10	16777798	intron9	Potri.010G178400	LETM1	pdef K17800 - LETM1 and EF-hand domain-containing protein 1, mitochondrial (LETM1, MDM38) (1 of 3)
intercross	1151.358	16	1282251	intron1	Potri.016G025300		pdef PTHR22884:SF300 - HISTONE-LYSINE N-METHYLTRANSFERASE, H3 LYSINE-9 SPECIFIC SUVH10-RELATED (1 of 3)
intercross	1141.056	11	17888128	intron3	Potri.011G155100	JMJ18	pdef PTHR10694:SF41 - JUMONJI DOMAIN-CONTAINING PROTEIN 18-RELATED (1 of 3)
intercross	1138.852	8	3429034	exon	Potri.008G058300	PUM	pdef K17943 - pumilio RNA-binding family (PUM) (1 of 9)
intercross	1121.193	9	8910223
intercross	1102.663	9	8910267
intercross	1100.826	11	17905858
intercross	1093.251	9	8906440	exon	Potri.009G100600		defLine similar to expressed protein in Arabidopsis thaliana; similar to DUF537; [ co-ortholog (2of2) of At2g15560, ]
intercross	1091.419	16	1282300	intron1	Potri.016G025300		pdef PTHR22884:SF300 - HISTONE-LYSINE N-METHYLTRANSFERASE, H3 LYSINE-9 SPECIFIC SUVH10-RELATED (1 of 3)
intercross	1086.869	1	35770384	intron3	Potri.001G359000	IAMT1	defLine S-adenosyl-L-methionine:carboxyl methyltransferase family protein; similar to SAM:jasmonic acid carboxyl methyltransferase (JMT)(GI:13676829) and to SAM:benzoic acid carboxyl methyltransferase (BAMT)(GI:9789277)(Antirrhinum majus); [ ortholog of At5g55250
intercross	1084.068	1	36326992	exon	Potri.001G362300	NAP5	defLine ABC transporter family protein; similar to member of NAP subfamily; [ ortholog of At1g71330,At3g13080,]
intercross	1081.854	3	8651480	exon	Potri.003G072800	PME	defLine similar to pectinesterase. [ORG:Fragaria x ananassa]; [ co-ortholog (1of5) of At1g53830, AAQ21126, At3g14310, ]
intercross	1080.135	11	17893799
intercross	1063.902	1	36326636	exon	Potri.001G362300	NAP5	defLine ABC transporter family protein; similar to member of NAP subfamily; [ ortholog of At1g71330,At3g13080,]
intercross	1063.541	1	43168380	intron5	Potri.001G440300		pdef PTHR10795:SF439 - SERINE PROTEINASE-RELATED (1 of 2)
intercross	1057.207	11	3627781
intercross	1053.168	1	34989591
intercross	1050.719	5	20022064	exon	Potri.005G186500	SCL1	defLine similar to SCARECROW-LIKE 1; [ co-ortholog (2of2) of At1g21450, ]
intercross	1046.264	10	16777656	intron9	Potri.010G178400	LETM1	pdef K17800 - LETM1 and EF-hand domain-containing protein 1, mitochondrial (LETM1, MDM38) (1 of 3)
intercross	1036.844	1	36327359	exon	Potri.001G362300	NAP5	defLine ABC transporter family protein; similar to member of NAP subfamily; [ ortholog of At1g71330,At3g13080,]
intercross	1030.528	11	17889851	exon	Potri.011G155100	JMJ18	pdef PTHR10694:SF41 - JUMONJI DOMAIN-CONTAINING PROTEIN 18-RELATED (1 of 3)
intercross	1028.457	11	17891252	exon	Potri.011G155100	JMJ18	pdef PTHR10694:SF41 - JUMONJI DOMAIN-CONTAINING PROTEIN 18-RELATED (1 of 3)
intercross	1023.314	2	20244473
intercross	1021.976	16	1282031	intron1	Potri.016G025300		pdef PTHR22884:SF300 - HISTONE-LYSINE N-METHYLTRANSFERASE, H3 LYSINE-9 SPECIFIC SUVH10-RELATED (1 of 3)
intercross	1017.567	18	991518
intercross	1014.027	2	20244462
intercross	1012.978	15	14986820
intercross	1009.4	6	25154098	intron3	Potri.006G255500	Ubiquitin-like	defLine similar to expressed protein in Arabidopsis thaliana; [ ortholog of At5g25340,]
intercross	1007.91	6	16526802
intercross	990.2551	3	2956597	intron10	Potri.003G033700	UBP6	defLine similar to UBIQUITIN-SPECIFIC PROTEASE 6; [ co-ortholog (1of2) of At1g51710, At3g21280, ]
intercross	982.4196	3	18093953	intron4	Potri.003G193900	IIB	pdef KOG3213 - Transcription factor IIB (1 of 1)
intercross	981.83	3	17697328	exon	Potri.003G188600	hypothetical protein	defLine similar to expressed protein in Arabidopsis thaliana; [ ortholog of At1g48560,]
intercross	981.4859	5	20026739	intron6	Potri.005G186600	REX1	pdef K14570 - RNA exonuclease 1 (REX1, REXO1, RNH70) (1 of 2)
intercross	976.5026	15	10457319	exon	Potri.015G080100	SEC14	defLine similar to SEC14 cytosolic factor; putative; [ ortholog of At5g63060,]
intercross	975.4133	11	17913001
intercross	974.4193	8	7545975
intercross	972.8457	10	11244085	intron5	Potri.010G098000		defLine remorin family protein; similar to C-terminal region; [ co-ortholog (1of2) of At2g02170, ]
intercross	971.0145	11	493477	exon	Potri.011G021100	SIW14	pdef K18045 - tyrosine-protein phosphatase SIW14 [EC:3.1.3.48] (SIW14, OCA3) (1 of 4)
intercross	970.7571	14	3972492	intron1	Potri.014G053500		pdef PTHR14155//PTHR14155:SF158 - RING FINGER DOMAIN-CONTAINING // SUBFAMILY NOT NAMED (1 of 4)
intercross	960.9067	7	152674	exon	Potri.007G145000	IIIC63	defLine similar to transcription factor-related; weakly similar to transcription factor IIIC63 (GI:5281316) (Homo sapiens); [ co-ortholog (2of2) of At3g49410, At5g24450, ]
intercross	960.6413	2	21186580	intron3	Potri.002G235400	BHLH76	pdef PTHR12565:SF159 - TRANSCRIPTION FACTOR BHLH76 (1 of 2)
intercross	960.6201	8	1572079	exon	Potri.008G029900	H2B	pdef K11252 - histone H2B (H2B) (1 of 12)
intercross	957.9805	4	16108470	exon	Potri.004G147700	PPR_2	pdef PF01535//PF13041 - PPR repeat (PPR) // PPR repeat family (PPR_2) (1 of 222)
intercross	956.8875	10	11858510	intron1	Potri.010G106300		pdef PTHR14155:SF85 - E3 UBIQUITIN PROTEIN LIGASE RIE1 (1 of 2)
intercross	951.6282	11	17910280	intron5	Potri.011G155400	Subtilase	defLine subtilase family protein; [ co-ortholog (2of3) of At4g20430, At5g44530, ]
intercross	948.2748	17	3673819	exon	Potri.017G016300	DUF679	pdef PF05078 - Protein of unknown function (DUF679) (DUF679) (1 of 12)
intercross	947.2731	5	4832768	intron1	Potri.005G070900	DGK2	defLine similar to diacylglycerol kinase; putative; similar to diacylglycerol kinase; similar to theta (diglyceride kinase; similar to DGK- theta; similar to DAG kinase theta). (Homo sapiens) SWISS-PROT:P52824; [ co-ortholog (2of2) of At5g63770, ]
intercross	944.3904	8	1635691	intron10	Potri.008G031200		pdef PTHR23244:SF321 - KELCH REPEAT-CONTAINING PROTEIN 1-RELATED (1 of 3)
intercross	940.1203	15	11578378	intron2	Potri.015G095500		defLine similar to U5 small nuclear ribonucleoprotein helicase; putative; [ co-ortholog (1of4) of At1g20960, At2g42270, ]
intercross	938.1078	17	3673815	exon	Potri.017G016300	DUF679	pdef PF05078 - Protein of unknown function (DUF679) (DUF679) (1 of 12)
intercross	935.3458	15	11589494	intron3	Potri.015G095700	RPL21M	defLine similar to 50S ribosomal protein L21; similar to mitochondrial precursor.; [ ortholog of At4g30930,]
intercross	934.1324	3	3508655	intron2	Potri.003G039000		defLine similar to ADHESION OF CALYX EDGES; [ co-ortholog (2of2) of At1g72970, ]
intercross	932.955	16	1278889
intercross	931.9886	16	13960977	intron8	Potri.016G141700	PIN-LIKES	pdef PTHR31419:SF1 - AUXIN EFFLUX CARRIER FAMILY PROTEIN (1 of 2)
intercross	931.0906	9	9778866	intron2	Potri.009G115900		defLine similar to expressed protein in Arabidopsis thaliana; similar to expressed protein in Arabidopsis thaliana; [ co-ortholog (1of2) of At4g39300, ]
intercross	927.0176	14	11441645
intercross	923.1509	4	16546247	intron1	Potri.004G153600	PERK5	pdef PTHR27001:SF55 - PROLINE-RICH RECEPTOR-LIKE PROTEIN KINASE PERK5-RELATED (1 of 2)
intercross	922.887	6	1722718	exon	Potri.006G026200		pdef KOG2615 - Permease of the major facilitator superfamily (1 of 4)
intercross	922.5679	16	1285142	exon	Potri.016G025400
intercross	921.9601	6	10067699	intron4	Potri.006G127100	EIN2	pdef K14513 - ethylene-insensitive protein 2 (EIN2) (1 of 2)
intercross	921.0969	18	11951059
intercross	920.7689	11	17887288	exon	Potri.011G155100	JMJ18	pdef PTHR10694:SF41 - JUMONJI DOMAIN-CONTAINING PROTEIN 18-RELATED (1 of 3)
intercross	920.2772	1	36327299	exon	Potri.001G362300	NAP5	defLine ABC transporter family protein; similar to member of NAP subfamily; [ ortholog of At1g71330,At3g13080,]
intercross	918.115	1	36324133	exon	Potri.001G362300	NAP5	defLine ABC transporter family protein; similar to member of NAP subfamily; [ ortholog of At1g71330,At3g13080,]
intercross	917.4569	scaffold_21	301840
intercross	915.6127	13	9388953
intercross	915.5743	10	11243309	intron4	Potri.010G098000		defLine remorin family protein; similar to C-terminal region; [ co-ortholog (1of2) of At2g02170, ]
intercross	911.873	5	20025407	exon	Potri.005G186600	REX1	pdef K14570 - RNA exonuclease 1 (REX1, REXO1, RNH70) (1 of 2)
intercross	909.4574	3	4360308
intercross	904.165	1	28348237	intron5	Potri.001G289800	PRP40	pdef K12821 - pre-mRNA-processing factor 40 (PRPF40, PRP40) (1 of 3)
intercross	900.4903	14	9068485
