# Supplementary material for: Identification of Quantitative Trait Loci for Altitude Adaptation of Tree Leaf Shape With Populus szechuanica in the Qinghai-Tibetan Plateau
Source: Front Plant Sci. 2020 May 27;11:632. doi: 10.3389/fpls.2020.00632 (PMC7267013; doi:10.3389/fpls.2020.00632)
Supplement: TABLE S3 — Comparison of QTL expressions between high and low altitudes. [file Data_Sheet_3.XLS]

Chr#	Position	Genotype	area_high	area_low	width_high	width_low	Diff1_width	Genotype	area_high	area_low	width_high	width_low	Diff2_width	Genotype	area_high	area_low	width_high	width_low	Diff3_width
Chromosome6	25154098bp	TT	1.613	1.598	1.051	1.042	0.863723608	TA	1.62	1.613	1.058	1.058	0	AA	1.599	1.34	1.046	0.84	24.52380952
Chromosome9	8906440bp	GG	1.619	1.608	1.058	1.056	0.189393939	GA	1.628	1.55	1.064	1.004	5.976095618	AA	1.452	1.767	0.935	1.154	23.42245989
Chromosome15	14691199bp	TT	1.589	1.58	1.038	1.012	2.56916996	TC	1.622	1.544	1.055	0.995	6.030150754	CC	1.803	1.563	1.207	0.981	23.03771662
Chromosome14	3972492bp	CC	1.61	1.608	1.05	1.052	0.19047619	CG	1.57	1.617	1.026	1.056	2.923976608	GG	1.683	1.415	1.11	0.907	22.3814774
Chromosome8	7809998bp	TT	1.564	1.528	1.021	0.961	6.243496358	TC	1.658	1.515	1.083	0.971	11.53450051	CC	1.655	1.487	1.116	0.914	22.10065646
Chromosome9	8898990bp	GG	1.622	1.604	1.059	1.055	0.379146919	GA	1.629	1.549	1.064	1.002	6.18762475	AA	1.467	1.759	0.948	1.157	22.0464135
Chromosome5	9863549bp	AA	1.598	1.521	1.042	0.967	7.755946225	AC	1.746	1.539	1.151	0.952	20.90336134						
Chromosome9	8910223bp	CC	1.476	1.758	0.953	1.151	20.77649528	CT	1.622	1.561	1.06	1.012	4.743083004	TT	1.626	1.621	1.063	1.065	0.188146754
Chromosome9	8910267bp	GG	1.625	1.612	1.063	1.057	0.567644276	GA	1.627	1.559	1.063	1.011	5.143422354	AA	1.473	1.759	0.953	1.151	20.77649528
Chromosome5	402283bp	GG	1.609	1.608	1.051	1.05	0.095238095	GA	1.62	1.375	1.062	0.897	18.39464883						
Chromosome15	4747203bp	AA	1.645	1.589	1.074	1.035	3.768115942	AG	1.58	1.6	1.033	1.044	1.064859632	GG	1.42	1.653	0.927	1.096	18.23085221
Chromosome7	11505520bp	AA	1.571	1.527	1.029	0.954	7.86163522	AT	1.677	1.509	1.098	0.948	15.82278481	TT	1.548	1.526	1.004	0.979	2.553626149
scaffold21	301840bp	GG	1.621	1.634	1.055	1.069	1.327014218	GT	1.588	1.564	1.04	1.02	1.960784314	TT	1.604	1.419	1.053	0.91	15.71428571
Chromosome10	11244085bp	AA	1.588	1.387	1.031	0.892	15.58295964	AG	1.638	1.641	1.074	1.071	0.280112045	GG	1.572	1.597	1.021	1.047	2.546523017
Chromosome1	28407965bp	GG	1.596	1.616	1.043	1.053	0.958772771	GT	1.66	1.452	1.085	0.94	15.42553191						
Chromosome18	991518bp	GG	1.56	1.383	1.025	0.889	15.29808774	GT	1.643	1.604	1.081	1.05	2.952380952	TT	1.605	1.614	1.044	1.056	1.149425287
Chromosome2	6092252bp	GG	1.816	1.611	1.203	1.047	14.89971347	GA	1.605	1.602	1.044	1.046	0.191570881	AA	1.607	1.582	1.05	1.031	1.842870999
Chromosome4	8615082bp	TT	1.801	1.577	1.176	1.024	14.84375	TC	1.638	1.606	1.069	1.048	2.003816794	CC	1.556	1.587	1.017	1.039	2.163225172
Chromosome2	6092229bp	AA	1.815	1.613	1.204	1.049	14.77597712	AG	1.584	1.601	1.033	1.044	1.064859632	GG	1.603	1.585	1.047	1.033	1.355275895
Chromosome3	18456651bp	CC	1.495	1.663	0.966	1.106	14.49275362	CT	1.602	1.596	1.056	1.038	1.734104046	TT	1.647	1.598	1.076	1.042	3.262955854
Chromosome16	3970509bp	TT	1.609	1.617	1.051	1.058	0.66603235	TA	1.619	1.436	1.058	0.93	13.76344086						
Chromosome2	6088412bp	GG	1.604	1.585	1.049	1.039	0.962463908	GA	1.585	1.614	1.033	1.054	2.032913843	AA	1.816	1.625	1.205	1.061	13.57210179
Chromosome2	9660163bp	TT	1.735	1.594	1.147	1.01	13.56435644	TC	1.57	1.547	1.027	0.986	4.15821501	CC	1.625	1.563	1.058	1.013	4.44225074
Chromosome1	19401857bp	CC	1.598	1.616	1.041	1.057	1.53698367	CA	1.664	1.508	1.102	0.972	13.3744856						
Chromosome4	22733081bp	TT	1.585	1.603	1.035	1.046	1.062801932	TC	1.705	1.527	1.115	0.984	13.31300813						
Chromosome11	12081515bp	CC	1.609	1.61	1.051	1.052	0.095147479	CT	1.61	1.443	1.054	0.931	13.21160043						
Chromosome10	11243309bp	CC	1.599	1.425	1.042	0.921	13.13789359	CT	1.632	1.642	1.07	1.071	0.093457944	TT	1.554	1.597	1.018	1.047	2.848722986
Chromosome19	5709637bp	CC	1.603	1.613	1.047	1.054	0.668576886	CG	1.634	1.463	1.068	0.944	13.13559322						
Chromosome19	5709662bp	AA	1.586	1.616	1.035	1.056	2.028985507	AG	1.664	1.492	1.088	0.963	12.98026999						
Chromosome12	9496088bp	CC	1.598	1.611	1.042	1.051	0.863723608	CT	1.627	1.445	1.064	0.942	12.95116773						
Chromosome11	751343bp	GG	1.612	1.61	1.055	1.051	0.380589914	GA	1.597	1.422	1.039	0.92	12.93478261						
Chromosome1	34989448bp	TT	1.594	1.655	1.041	1.083	4.034582133	TC	1.623	1.584	1.063	1.036	2.606177606	CC	1.62	1.46	1.045	0.929	12.48654467
Chromosome1	8972163bp	AA	1.604	1.62	1.047	1.059	1.146131805	AG	1.628	1.479	1.075	0.956	12.44769874						
Chromosome17	3124556bp	TT	1.6	1.62	1.046	1.058	1.147227533	TA	1.638	1.469	1.069	0.951	12.40799159						
Chromosome5	22562602bp	GG	1.603	1.542	1.045	0.971	7.621009269	GT	1.65	1.516	1.079	0.96	12.39583333	TT	1.431	1.565	0.927	0.98	5.717367853
Chromosome17	1229827bp	TT	1.615	1.6	1.055	1.046	0.86042065	TC	1.589	1.604	1.036	1.044	0.772200772	CC	1.783	1.576	1.167	1.039	12.31953802
Chromosome16	7757030bp	GG	1.595	1.632	1.039	1.069	2.887391723	GA	1.602	1.61	1.045	1.05	0.4784689	AA	1.621	1.458	1.055	0.942	11.99575372
Chromosome17	8242286bp	GG	1.614	1.617	1.053	1.058	0.474833808	GA	1.582	1.448	1.038	0.927	11.97411003						
Chromosome2	21186580bp	CC	1.612	1.614	1.055	1.053	0.189933523	CT	1.607	1.63	1.053	1.069	1.519468186	TT	1.626	1.477	1.056	0.944	11.86440678
Chromosome4	2425787bp	AA	1.589	1.588	1.038	1.034	0.386847195	AG	1.659	1.543	1.087	0.972	11.83127572	GG	1.433	1.5	0.939	0.986	5.005324814
Chromosome11	15214211bp	TT	1.636	1.52	1.069	0.956	11.82008368	TC	1.54	1.551	1.007	0.986	2.129817444						
Chromosome13	8293027bp	TT	1.607	1.616	1.049	1.056	0.667302193	TC	1.607	1.459	1.054	0.943	11.7709438						
Chromosome2	5856109bp	AA	1.702	1.544	1.113	0.996	11.74698795	AT	1.577	1.591	1.029	1.012	1.679841897	TT	1.567	1.629	1.023	1.035	1.173020528
Chromosome15	10280353bp	CC	1.59	1.594	1.043	1.044	0.095877277	CT	1.585	1.598	1.03	1.045	1.45631068	TT	1.716	1.564	1.123	1.005	11.74129353
Chromosome19	15603570bp	TT	1.602	1.618	1.047	1.057	0.955109838	TC	1.611	1.46	1.051	0.941	11.68969182						
scaffold907	9174bp	AA	1.604	1.608	1.046	1.05	0.382409178	AT	1.725	1.558	1.132	1.014	11.63708087						
Chromosome1	12973485bp	GG	1.586	1.559	1.035	0.992	4.334677419	GA	1.74	1.585	1.144	1.027	11.39240506						
Chromosome13	9388953bp	CC	1.63	1.48	1.069	0.96	11.35416667	CT	1.575	1.629	1.03	1.067	3.59223301	TT	1.621	1.58	1.055	1.028	2.626459144
Chromosome1	28348237bp	TT	1.6	1.664	1.048	1.091	4.103053435	TC	1.59	1.585	1.036	1.035	0.096618357	CC	1.651	1.511	1.078	0.969	11.24871001
Chromosome7	11251592bp	CC	1.64	1.629	1.066	1.065	0.093896714	CA	1.573	1.6	1.038	1.044	0.578034682	AA	1.409	1.583	0.93	1.033	11.07526882
Chromosome7	13540735bp	CC	1.594	1.594	1.041	1.04	0.096153846	CT	1.706	1.551	1.118	1.007	11.02284012						
Chromosome19	11205815bp	TT	1.601	1.618	1.046	1.056	0.956022945	TC	1.635	1.504	1.078	0.971	11.01956746						
Chromosome5	20022064bp	CC	1.595	1.639	1.046	1.074	2.676864245	CT	1.613	1.57	1.052	1.023	2.834799609	TT	1.611	1.464	1.039	0.936	11.0042735
Chromosome1	27736566bp	AA	1.603	1.513	1.045	0.942	10.93418259	AG	1.675	1.559	1.091	0.998	9.318637275	GG	1.556	1.559	1.02	0.996	2.409638554
scaffold77	32281bp	AA	1.614	1.58	1.054	1.029	2.429543246	AG	1.546	1.709	1.018	1.129	10.90373281						
Chromosome11	13204255bp	GG	1.605	1.619	1.048	1.059	1.049618321	GA	1.636	1.497	1.072	0.969	10.62951496						
Chromosome17	2413079bp	CC	1.592	1.604	1.038	1.047	0.867052023	CT	1.705	1.563	1.123	1.016	10.53149606						
Chromosome1	36327299bp	CC	1.612	1.646	1.054	1.073	1.802656546	CT	1.623	1.575	1.062	1.029	3.206997085	TT	1.614	1.479	1.04	0.941	10.52072264
Chromosome2	9487450bp	AA	1.604	1.581	1.044	1.03	1.359223301	AG	1.606	1.748	1.046	1.155	10.4206501						
Chromosome12	10454326bp	GG	1.606	1.619	1.05	1.058	0.761904762	GA	1.613	1.476	1.052	0.953	10.38824764						
Chromosome2	15310701bp	CC	1.594	1.599	1.039	1.042	0.288739172	CG	1.751	1.598	1.16	1.051	10.37107517						
Chromosome14	5416939bp	AA	1.579	1.549	1.03	0.99	4.04040404	AT	1.711	1.607	1.113	1.009	10.30723489						
Chromosome16	6867011bp	GG	1.591	1.592	1.04	1.041	0.096153846	GT	1.691	1.607	1.101	1.042	5.6621881	TT	1.483	1.634	0.975	1.075	10.25641026
Chromosome6	20920261bp	GG	1.645	1.614	1.077	1.052	2.376425856	GC	1.606	1.593	1.045	1.044	0.095785441	CC	1.4	1.589	0.927	1.022	10.24811219
Chromosome1	36326636bp	GG	1.59	1.664	1.04	1.086	4.423076923	GA	1.63	1.575	1.065	1.033	3.097773475	AA	1.635	1.492	1.045	0.948	10.23206751
Chromosome12	14701685bp	CC	1.628	1.535	1.067	0.968	10.22727273	CT	1.505	1.535	0.972	0.986	1.440329218						
Chromosome3	4360308bp	GG	1.602	1.599	1.032	1.049	1.647286822	GA	1.612	1.627	1.058	1.061	0.283553875	AA	1.603	1.466	1.048	0.951	10.1997897
Chromosome4	22818374bp	TT	1.58	1.604	1.032	1.047	1.453488372	TA	1.677	1.533	1.095	0.995	10.05025126						
Chromosome16	1285142bp	AA	1.592	1.527	1.036	0.942	9.978768577	AG	1.606	1.556	1.05	1.005	4.47761194	GG	1.639	1.601	1.056	1.044	1.149425287
Chromosome1	15587249bp	AA	1.608	1.612	1.049	1.053	0.381315539	AT	1.613	1.484	1.06	0.965	9.844559585						
scaffold28	73360bp	GG	1.597	1.627	1.042	1.063	2.015355086	GA	1.654	1.52	1.086	0.989	9.807886754						
Chromosome12	14701684bp	TT	1.625	1.538	1.065	0.97	9.793814433	TA	1.517	1.513	0.983	0.97	1.340206186						
Chromosome1	36326992bp	CC	1.593	1.653	1.043	1.078	3.355704698	CT	1.624	1.56	1.062	1.022	3.913894325	TT	1.622	1.495	1.045	0.952	9.768907563
Chromosome1	36327359bp	CC	1.592	1.655	1.04	1.082	4.038461538	CT	1.638	1.578	1.075	1.033	4.065827686	TT	1.617	1.484	1.036	0.944	9.745762712
Chromosome4	7581262bp	TT	1.609	1.62	1.05	1.06	0.952380952	TG	1.629	1.508	1.06	0.966	9.730848861						
Chromosome19	916502bp	AA	1.585	1.614	1.035	1.056	2.028985507	AG	1.684	1.568	1.106	1.008	9.722222222						
Chromosome17	2259202bp	GG	1.609	1.613	1.05	1.053	0.285714286	GT	1.582	1.463	1.028	0.937	9.711846318						
Chromosome8	10847480bp	GG	1.589	1.612	1.038	1.054	1.541425819	GA	1.699	1.558	1.109	1.011	9.693372898						
Chromosome10	3123269bp	AA	1.585	1.596	1.035	1.041	0.579710145	AG	1.677	1.538	1.099	1.003	9.571286142						
Chromosome8	13468830bp	GG	1.615	1.583	1.056	1.031	2.424830262	GA	1.577	1.705	1.027	1.125	9.542356378						
Chromosome12	9735663bp	AA	1.613	1.642	1.055	1.076	1.990521327	AG	1.609	1.53	1.049	0.99	5.95959596	GG	1.604	1.544	1.055	0.964	9.439834025
Chromosome1	35087883bp	CC	1.601	1.659	1.046	1.088	4.015296367	CA	1.616	1.564	1.058	1.019	3.827281649	AA	1.649	1.506	1.058	0.967	9.410548087
Chromosome7	14053262bp	GG	1.594	1.677	1.039	1.102	6.063522618	GA	1.606	1.563	1.054	1.018	3.536345776	AA	1.647	1.518	1.071	0.979	9.397344229
Chromosome10	772968bp	GG	1.589	1.605	1.04	1.048	0.769230769	GA	1.732	1.575	1.121	1.025	9.365853659						
Chromosome2	20244462bp	CC	1.567	1.715	1.029	1.125	9.329446064	CT	1.587	1.556	1.04	1.012	2.766798419	TT	1.625	1.63	1.056	1.066	0.946969697
Chromosome1	25646953bp	CC	1.586	1.562	1.033	0.994	3.923541247	CG	1.734	1.604	1.137	1.04	9.326923077						
Chromosome1	35770384bp	TT	1.597	1.561	1.047	1.017	2.949852507	TC	1.598	1.633	1.04	1.067	2.596153846	CC	1.591	1.469	1.034	0.946	9.302325581
Chromosome5	21811277bp	CC	1.655	1.549	1.083	0.991	9.283551968	CT	1.619	1.557	1.056	0.993	6.344410876	TT	1.485	1.626	0.974	1.058	8.624229979
Chromosome13	6089123bp	TT	1.611	1.585	1.053	1.033	1.936108422	TA	1.584	1.716	1.032	1.127	9.205426357						
Chromosome15	11578378bp	CC	1.63	1.529	1.083	0.992	9.173387097	CG	1.601	1.644	1.047	1.079	3.05635148	GG	1.63	1.561	1.063	1.01	5.247524752
Chromosome1	7547290bp	CC	1.612	1.514	1.051	0.963	9.138110073	CG	1.559	1.584	1.031	0.969	6.398348813						
Chromosome7	373401bp	CC	1.623	1.595	1.06	1.039	2.021174206	CA	1.492	1.631	0.98	1.069	9.081632653						
Chromosome17	3673819bp	CC	1.622	1.587	1.061	1.034	2.611218569	CT	1.602	1.661	1.048	1.085	3.530534351	TT	1.642	1.51	1.069	0.98	9.081632653
Chromosome1	43033561bp	AA	1.568	1.585	1.024	1.037	1.26953125	AG	1.654	1.582	1.084	1.03	5.242718447	GG	1.503	1.626	0.973	1.061	9.044193217
Chromosome15	13810063bp	AA	1.64	1.573	1.072	1.023	4.789833822	AT	1.628	1.579	1.059	1.029	2.915451895	TT	1.493	1.618	0.972	1.059	8.950617284
Chromosome1	15092660bp	CC	1.609	1.617	1.051	1.056	0.475737393	CT	1.604	1.489	1.048	0.962	8.93970894						
Chromosome19	872915bp	CC	1.612	1.623	1.053	1.064	1.044634378	CT	1.591	1.483	1.039	0.954	8.909853249						
scaffold27	199344bp	GG	1.592	1.612	1.04	1.054	1.346153846	GT	1.716	1.583	1.125	1.033	8.906098742						
Chromosome18	1051694bp	GG	1.625	1.592	1.063	1.038	2.408477842	GA	1.502	1.628	0.978	1.065	8.895705521						
Chromosome14	84978bp	TT	1.564	1.606	1.022	1.049	2.641878669	TG	1.67	1.549	1.091	1.002	8.882235529	GG	1.574	1.663	1.018	1.094	7.465618861
scaffold268	1693bp	AA	1.599	1.622	1.045	1.06	1.435406699	AG	1.634	1.512	1.069	0.982	8.859470468						
Chromosome16	1282251bp	CC	1.566	1.519	1.023	0.94	8.829787234	CA	1.625	1.574	1.064	1.017	4.621435595	AA	1.666	1.606	1.075	1.048	2.576335878
scaffold21	639072bp	CC	1.62	1.602	1.059	1.045	1.339712919	CT	1.445	1.574	0.942	1.025	8.81104034						
scaffold30	100447bp	AA	1.598	1.547	1.042	1.003	3.888334995	AG	1.591	1.583	1.039	1.035	0.38647343	GG	1.616	1.735	1.056	1.149	8.806818182
Chromosome4	22682274bp	TT	1.582	1.603	1.033	1.045	1.161665053	TC	1.691	1.543	1.105	1.016	8.75984252						
Chromosome11	493477bp	AA	1.581	1.447	1.032	0.949	8.746048472	AT	1.621	1.567	1.067	1.016	5.019685039	TT	1.613	1.639	1.05	1.073	2.19047619
Chromosome14	891040bp	CC	1.608	1.62	1.052	1.06	0.760456274	CG	1.644	1.522	1.07	0.984	8.739837398						
Chromosome11	4137770bp	GG	1.564	1.609	1.019	1.023	0.392541708	GA	1.671	1.561	1.095	1.008	8.630952381	AA	1.572	1.55	1.02	0.98	4.081632653
scaffold845	5835bp	TT	1.591	1.611	1.04	1.052	1.153846154	TA	1.728	1.596	1.122	1.033	8.615682478						
scaffold75	1585bp	GG	1.615	1.619	1.055	1.059	0.379146919	GT	1.574	1.48	1.029	0.948	8.544303797						
Chromosome8	1572079bp	AA	1.617	1.65	1.057	1.085	2.649006623	AG	1.62	1.588	1.059	1.03	2.815533981	GG	1.607	1.486	1.049	0.967	8.47983454
Chromosome2	5856161bp	TT	1.704	1.575	1.117	1.03	8.446601942	TC	1.572	1.634	1.028	1.068	3.891050584	CC	1.566	1.649	1.024	1.064	3.90625
Chromosome19	4481349bp	AA	1.604	1.617	1.046	1.056	0.956022945	AG	1.597	1.474	1.045	0.964	8.402489627						
Chromosome1	20718195bp	TT	1.61	1.58	1.052	1.03	2.13592233	TC	1.589	1.695	1.027	1.113	8.373904576						
Chromosome6	7047428bp	TT	1.611	1.613	1.051	1.053	0.190294957	TA	1.597	1.479	1.049	0.968	8.367768595						
Chromosome17	3673815bp	AA	1.622	1.592	1.061	1.039	2.117420597	AT	1.597	1.661	1.046	1.085	3.728489484	TT	1.633	1.51	1.062	0.98	8.367346939
Chromosome1	46101699bp	GG	1.609	1.613	1.05	1.053	0.285714286	GA	1.61	1.485	1.052	0.971	8.341915551						
Chromosome2	20244473bp	AA	1.565	1.707	1.031	1.117	8.341416101	AG	1.587	1.553	1.04	1.01	2.97029703	GG	1.622	1.632	1.053	1.067	1.329534663
Chromosome4	16546247bp	AA	1.582	1.56	1.033	1.014	1.873767258	AG	1.609	1.63	1.047	1.07	2.196752627	GG	1.612	1.731	1.06	1.148	8.301886792
Chromosome14	11441645bp	TT	1.579	1.688	1.026	1.111	8.28460039	TA	1.609	1.571	1.043	1.022	2.054794521	AA	1.616	1.561	1.061	1.011	4.945598417
Chromosome5	20025407bp	AA	1.609	1.655	1.055	1.085	2.843601896	AG	1.638	1.58	1.068	1.032	3.488372093	GG	1.619	1.492	1.041	0.962	8.212058212
Chromosome19	11061867bp	GG	1.611	1.582	1.053	1.029	2.332361516	GA	1.58	1.689	1.027	1.111	8.17916261						
Chromosome4	18742167bp	GG	1.603	1.625	1.047	1.062	1.432664756	GA	1.633	1.501	1.059	0.979	8.171603677						
Chromosome1	34989591bp	AA	1.6	1.665	1.047	1.091	4.202483286	AG	1.614	1.57	1.053	1.026	2.631578947	GG	1.604	1.501	1.036	0.958	8.141962422
Chromosome3	2956597bp	AA	1.616	1.533	1.053	1.003	4.985044865	AG	1.604	1.643	1.05	1.073	2.19047619	GG	1.622	1.508	1.063	0.983	8.138351984
Chromosome1	19441282bp	GG	1.609	1.617	1.05	1.057	0.666666667	GA	1.604	1.506	1.053	0.974	8.110882957						
Chromosome13	5166715bp	CC	1.587	1.607	1.038	1.049	1.05973025	CT	1.688	1.566	1.1	1.018	8.055009823						
Chromosome16	1282300bp	GG	1.564	1.525	1.021	0.945	8.042328042	GC	1.625	1.574	1.062	1.019	4.219823356	CC	1.626	1.59	1.046	1.039	0.673724735
Chromosome14	15709447bp	CC	1.528	1.573	0.992	0.989	0.303336704	CT	1.648	1.557	1.081	1.001	7.992007992	TT	1.643	1.569	1.068	0.998	7.014028056
Chromosome16	12105869bp	GG	1.49	1.614	0.974	1.051	7.905544148	GT	1.651	1.611	1.079	1.049	2.85986654	TT	1.577	1.519	1.029	0.995	3.417085427
Chromosome1	36327062bp	CC	1.589	1.663	1.039	1.087	4.619826756	CT	1.619	1.559	1.061	1.021	3.917727718	TT	1.613	1.509	1.04	0.964	7.883817427
Chromosome10	3122239bp	AA	1.582	1.604	1.033	1.047	1.355275895	AT	1.676	1.559	1.097	1.017	7.866273353						
Chromosome2	17586507bp	TT	1.625	1.598	1.061	1.041	1.921229587	TC	1.493	1.604	0.978	1.054	7.770961145						
Chromosome16	543219bp	GG	1.611	1.616	1.053	1.055	0.189933523	GA	1.602	1.488	1.045	0.97	7.731958763						
Chromosome9	2178192bp	TT	1.603	1.571	1.046	1.022	2.348336595	TA	1.587	1.68	1.031	1.11	7.662463628						
Chromosome1	25623731bp	TT	1.534	1.638	0.996	1.068	7.228915663	TG	1.679	1.563	1.097	1.019	7.654563297	GG	1.603	1.515	1.047	0.98	6.836734694
Chromosome1	12975509bp	GG	1.597	1.606	1.043	1.048	0.479386385	GT	1.731	1.612	1.133	1.053	7.597340931						
Chromosome12	9735695bp	TT	1.604	1.645	1.049	1.081	3.050524309	TC	1.617	1.527	1.059	0.987	7.294832827	CC	1.589	1.534	1.043	0.97	7.525773196
Chromosome11	2896901bp	CC	1.59	1.598	1.037	1.043	0.578592093	CA	1.717	1.62	1.129	1.05	7.523809524						
Chromosome9	2201752bp	AA	1.612	1.568	1.054	1.021	3.232125367	AG	1.587	1.68	1.031	1.108	7.468477207						
Chromosome3	17697297bp	CC	1.558	1.483	1.029	0.958	7.411273486	CT	1.615	1.635	1.048	1.073	2.385496183	TT	1.631	1.561	1.067	1.013	5.330700888
Chromosome15	12992964bp	GG	1.624	1.598	1.062	1.045	1.626794258	GC	1.508	1.614	0.977	1.049	7.369498465						
Chromosome3	1378795bp	CC	1.629	1.598	1.065	1.042	2.207293666	CT	1.511	1.612	0.982	1.054	7.33197556						
Chromosome9	2189437bp	TT	1.603	1.572	1.047	1.025	2.146341463	TA	1.592	1.687	1.038	1.114	7.32177264						
Chromosome7	375101bp	GG	1.622	1.603	1.06	1.045	1.435406699	GT	1.474	1.569	0.964	1.034	7.261410788						
Chromosome4	8872654bp	TT	1.617	1.571	1.054	1.023	3.03030303	TC	1.594	1.698	1.045	1.12	7.177033493						
Chromosome15	11589494bp	CC	1.603	1.524	1.061	0.99	7.171717172	CT	1.592	1.642	1.042	1.077	3.358925144	TT	1.631	1.569	1.061	1.014	4.635108481
Chromosome15	12398110bp	TT	1.608	1.585	1.051	1.034	1.64410058	TC	1.597	1.702	1.04	1.114	7.115384615						
Chromosome17	13006477bp	GG	1.52	1.615	1	1.061	6.1	GT	1.669	1.574	1.093	1.021	7.051909892	TT	1.563	1.628	1.015	1.064	4.827586207
Chromosome11	17912985bp	AA	1.625	1.623	1.058	1.059	0.094517958	AG	1.595	1.643	1.043	1.077	3.259827421	GG	1.605	1.512	1.048	0.979	7.048008172
Chromosome2	8297982bp	AA	1.631	1.56	1.064	0.994	7.042253521	AG	1.613	1.586	1.052	1.019	3.238469087	GG	1.4	1.502	0.929	0.948	2.045209903
Chromosome4	22816092bp	CC	1.584	1.6	1.033	1.045	1.161665053	CT	1.701	1.61	1.114	1.041	7.012487992						
Chromosome11	16389074bp	GG	1.578	1.603	1.029	1.046	1.652089407	GA	1.661	1.572	1.088	1.017	6.981317601						
Chromosome16	13960977bp	AA	1.591	1.674	1.072	1.093	1.958955224	AG	1.594	1.591	1.035	1.038	0.289855072	GG	1.617	1.515	1.058	0.989	6.976744186
Chromosome10	11858510bp	GG	1.66	1.624	1.09	1.061	2.7332705	GC	1.615	1.628	1.056	1.061	0.473484848	CC	1.607	1.503	1.044	0.976	6.967213115
Chromosome8	3429034bp	AA	1.63	1.69	1.066	1.109	4.033771107	AG	1.589	1.6	1.038	1.047	0.867052023	GG	1.625	1.537	1.063	0.994	6.941649899
Chromosome1	43968371bp	CC	1.588	1.604	1.035	1.046	1.062801932	CT	1.678	1.572	1.104	1.033	6.873184898						
Chromosome18	12535206bp	TT	1.687	1.591	1.106	1.035	6.859903382	TA	1.553	1.618	1.015	1.058	4.236453202	AA	1.618	1.599	1.051	1.046	0.478011472
Chromosome17	3557675bp	TT	1.619	1.588	1.057	1.036	2.027027027	TC	1.625	1.698	1.05	1.122	6.857142857						
Chromosome19	4382163bp	GG	1.633	1.603	1.066	1.047	1.814708691	GC	1.469	1.589	0.966	1.032	6.832298137						
Chromosome7	374648bp	AA	1.597	1.586	1.043	1.033	0.968054211	AG	1.637	1.727	1.069	1.142	6.828811974						
Chromosome12	2382994bp	GG	1.61	1.621	1.052	1.057	0.475285171	GA	1.602	1.494	1.051	0.984	6.808943089						
Chromosome7	1653620bp	TT	1.574	1.59	1.03	1.037	0.67961165	TC	1.677	1.595	1.1	1.03	6.796116505						
Chromosome11	17887288bp	GG	1.606	1.528	1.054	0.987	6.788247214	GA	1.61	1.638	1.056	1.075	1.799242424	AA	1.615	1.589	1.049	1.031	1.745877789
Chromosome12	10452436bp	GG	1.609	1.616	1.053	1.056	0.284900285	GA	1.605	1.496	1.04	0.974	6.776180698						
Chromosome1	22181740bp	CC	1.584	1.6	1.033	1.044	1.064859632	CA	1.683	1.578	1.105	1.035	6.763285024						
Chromosome15	10457319bp	AA	1.596	1.65	1.042	1.08	3.646833013	AG	1.643	1.541	1.071	1.004	6.673306773	GG	1.576	1.632	1.033	1.052	1.839303001
Chromosome15	8379891bp	TT	1.452	1.551	0.949	1.012	6.638566913	TG	1.654	1.621	1.076	1.063	1.222953904	GG	1.601	1.585	1.046	1.027	1.850048685
Chromosome16	1282031bp	CC	1.561	1.546	1.015	0.959	5.839416058	CG	1.626	1.552	1.065	0.999	6.606606607	GG	1.649	1.599	1.069	1.043	2.492809204
Chromosome15	14986820bp	TT	1.619	1.538	1.059	0.998	6.112224449	TC	1.605	1.63	1.049	1.069	1.906577693	CC	1.561	1.665	1.021	1.088	6.562193928
Chromosome4	22682368bp	CC	1.583	1.6	1.035	1.044	0.869565217	CA	1.693	1.582	1.105	1.037	6.557377049						
Chromosome18	11951059bp	GG	1.573	1.574	1.026	1.025	0.097560976	GT	1.605	1.65	1.046	1.077	2.963671128	TT	1.621	1.535	1.064	0.999	6.506506507
Chromosome1	34984357bp	GG	1.61	1.631	1.05	1.069	1.80952381	GA	1.59	1.526	1.049	0.985	6.497461929						
Chromosome6	1722718bp	TT	1.612	1.642	1.054	1.077	2.182163188	TC	1.604	1.556	1.047	1.016	3.051181102	CC	1.586	1.682	1.033	1.1	6.485963214
Chromosome18	11226133bp	AA	1.601	1.578	1.047	1.029	1.749271137	AG	1.608	1.718	1.056	1.124	6.439393939						
scaffold1308	3357bp	GG	1.611	1.579	1.054	1.03	2.330097087	GA	1.601	1.691	1.041	1.108	6.436119116						
Chromosome5	21135991bp	CC	1.626	1.599	1.062	1.043	1.821668265	CT	1.512	1.6	0.986	1.049	6.389452333						
Chromosome5	4444534bp	GG	1.633	1.589	1.066	1.036	2.895752896	GA	1.521	1.61	0.994	1.056	6.237424547						
Chromosome19	1669904bp	CC	1.617	1.623	1.057	1.061	0.378429518	CT	1.6	1.51	1.041	0.98	6.224489796						
Chromosome4	22682649bp	AA	1.585	1.564	1.035	0.997	3.811434303	AT	1.679	1.591	1.096	1.032	6.201550388						
Chromosome2	3015836bp	GG	1.554	1.55	1.012	0.996	1.606425703	GT	1.646	1.594	1.08	1.044	3.448275862	TT	1.709	1.617	1.123	1.058	6.143667297
Chromosome2	6843825bp	CC	1.594	1.605	1.037	1.047	0.964320154	CA	1.573	1.568	1.025	1.018	0.68762279	AA	1.684	1.597	1.106	1.042	6.142034549
Chromosome11	17912865bp	GG	1.607	1.604	1.043	1.047	0.383509108	GA	1.574	1.641	1.027	1.075	4.673807205	AA	1.593	1.513	1.038	0.978	6.134969325
Chromosome6	21288734bp	CC	1.642	1.601	1.074	1.044	2.873563218	CA	1.482	1.577	0.964	1.023	6.12033195						
scaffold1185	5114bp	GG	1.605	1.572	1.048	1.022	2.544031311	GA	1.587	1.668	1.034	1.097	6.092843327						
Chromosome11	17891054bp	CC	1.614	1.597	1.052	1.038	1.348747592	CT	1.62	1.648	1.069	1.081	1.122544434	TT	1.579	1.514	1.037	0.978	6.032719836
Chromosome17	7831915bp	GG	1.615	1.583	1.054	1.032	2.131782946	GA	1.602	1.691	1.048	1.111	6.011450382						
Chromosome19	874685bp	TT	1.611	1.614	1.053	1.055	0.189933523	TG	1.579	1.496	1.024	0.966	6.004140787						
Chromosome8	17177596bp	GG	1.584	1.596	1.032	1.042	0.968992248	GA	1.696	1.615	1.116	1.053	5.982905983						
Chromosome3	17697328bp	AA	1.568	1.51	1.036	0.978	5.930470348	AC	1.606	1.641	1.043	1.078	3.355704698	CC	1.624	1.575	1.062	1.023	3.812316716
Chromosome13	4592629bp	GG	1.615	1.619	1.057	1.058	0.094607379	GA	1.579	1.491	1.022	0.965	5.906735751						
Chromosome17	2414728bp	GG	1.589	1.594	1.036	1.041	0.482625483	GA	1.71	1.632	1.125	1.063	5.832549389						
Chromosome18	14802524bp	CC	1.554	1.635	1.012	1.071	5.830039526	CA	1.555	1.601	1.019	1.041	2.158979392	AA	1.663	1.599	1.085	1.043	4.026845638
Chromosome11	17891252bp	GG	1.629	1.623	1.06	1.061	0.094339623	GC	1.611	1.625	1.057	1.065	0.756859035	CC	1.592	1.521	1.037	0.98	5.816326531
scaffold379	2577bp	AA	1.583	1.597	1.031	1.04	0.872938894	AT	1.686	1.601	1.112	1.051	5.803996194						
Chromosome1	43168380bp	TT	1.58	1.626	1.041	1.057	1.53698367	TG	1.62	1.534	1.059	1.001	5.794205794	GG	1.613	1.656	1.055	1.085	2.843601896
Chromosome5	4832768bp	TT	1.613	1.552	1.053	1.006	4.671968191	TC	1.617	1.576	1.057	1.027	2.921129503	CC	1.62	1.692	1.053	1.114	5.79297246
Chromosome10	16777656bp	AA	1.582	1.658	1.037	1.089	5.014464802	AG	1.637	1.542	1.065	1.007	5.759682224	GG	1.593	1.573	1.042	1.027	1.460564752
Chromosome2	11909917bp	CC	1.525	1.62	0.999	1.056	5.705705706	CA	1.668	1.585	1.09	1.032	5.620155039	AA	1.586	1.597	1.034	1.044	0.967117988
Chromosome13	2644014bp	TT	1.592	1.593	1.039	1.037	0.192864031	TC	1.696	1.602	1.115	1.055	5.687203791						
Chromosome16	1278889bp	TT	1.576	1.561	1.027	0.974	5.441478439	TC	1.619	1.554	1.061	1.004	5.677290837	CC	1.639	1.59	1.056	1.035	2.028985507
Chromosome3	16462073bp	GG	1.612	1.626	1.052	1.062	0.950570342	GA	1.589	1.513	1.043	0.987	5.673758865						
Chromosome14	9068485bp	AA	1.592	1.674	1.04	1.099	5.673076923	AG	1.611	1.589	1.051	1.04	1.057692308	GG	1.612	1.54	1.055	1	5.5
Chromosome11	17905858bp	CC	1.595	1.526	1.045	0.989	5.662285137	CA	1.605	1.65	1.056	1.084	2.651515152	AA	1.617	1.594	1.048	1.038	0.963391137
Chromosome11	17913001bp	AA	1.622	1.59	1.054	1.032	2.131782946	AT	1.591	1.638	1.041	1.077	3.458213256	TT	1.601	1.528	1.045	0.989	5.662285137
Chromosome1	17656948bp	GG	1.713	1.619	1.122	1.062	5.649717514	GA	1.598	1.602	1.04	1.042	0.192307692	AA	1.574	1.565	1.029	1.022	0.684931507
Chromosome11	17893799bp	AA	1.622	1.626	1.054	1.064	0.948766603	AG	1.618	1.633	1.059	1.072	1.227573182	GG	1.588	1.52	1.034	0.979	5.617977528
Chromosome11	17888091bp	CC	1.592	1.524	1.04	0.985	5.583756345	CT	1.6	1.648	1.05	1.083	3.142857143	TT	1.613	1.597	1.048	1.039	0.866217517
Chromosome6	26365475bp	TT	1.578	1.569	1.03	1.024	0.5859375	TC	1.67	1.602	1.095	1.044	4.885057471	CC	1.524	1.591	0.987	1.042	5.572441743
Chromosome8	16323748bp	CC	1.613	1.617	1.054	1.056	0.189753321	CT	1.585	1.499	1.03	0.976	5.532786885						
scaffold1077	7181bp	AA	1.629	1.597	1.062	1.041	2.017291066	AT	1.523	1.614	1.005	1.06	5.472636816						
Chromosome3	3508655bp	GG	1.629	1.646	1.075	1.071	0.373482726	GC	1.626	1.555	1.057	1.011	4.549950544	CC	1.587	1.664	1.035	1.091	5.410628019
Chromosome4	16108470bp	TT	1.579	1.644	1.029	1.083	5.247813411	TC	1.606	1.655	1.052	1.081	2.756653992	CC	1.618	1.544	1.058	1.004	5.378486056
Chromosome4	18700884bp	CC	1.602	1.623	1.047	1.061	1.337153773	CA	1.606	1.526	1.043	0.99	5.353535354						
Chromosome5	20026739bp	GG	1.603	1.654	1.053	1.087	3.228869896	GA	1.605	1.578	1.045	1.025	1.951219512	AA	1.586	1.5	1.024	0.972	5.349794239
scaffold379	2531bp	TT	1.583	1.597	1.031	1.042	1.066925315	TC	1.684	1.61	1.108	1.052	5.323193916						
Chromosome1	36324133bp	GG	1.587	1.658	1.039	1.084	4.331087584	GA	1.631	1.567	1.067	1.027	3.894839338	AA	1.62	1.53	1.031	0.979	5.31154239
Chromosome6	16526802bp	AA	1.593	1.504	1.033	0.981	5.300713558	AG	1.611	1.547	1.055	1.008	4.662698413	GG	1.604	1.642	1.045	1.073	2.679425837
Chromosome1	3494271bp	GG	1.604	1.583	1.048	1.032	1.550387597	GA	1.681	1.742	1.098	1.155	5.191256831						
Chromosome6	22551487bp	TT	1.624	1.603	1.063	1.046	1.625239006	TC	1.513	1.579	0.976	1.026	5.12295082						
Chromosome4	22817879bp	GG	1.597	1.6	1.042	1.043	0.09596929	GA	1.694	1.607	1.109	1.055	5.118483412						
Chromosome9	9778866bp	AA	1.609	1.54	1.051	1	5.1	AC	1.627	1.656	1.064	1.083	1.785714286	CC	1.525	1.589	0.996	1.033	3.714859438
Chromosome2	8975295bp	CC	1.661	1.59	1.088	1.036	5.019305019	CT	1.552	1.599	1.011	1.041	2.96735905	TT	1.671	1.629	1.099	1.066	3.095684803
Chromosome7	374856bp	GG	1.628	1.605	1.064	1.045	1.818181818	GT	1.517	1.579	0.99	1.039	4.949494949						
Chromosome11	17889851bp	GG	1.608	1.601	1.045	1.041	0.384245917	GA	1.605	1.646	1.05	1.08	2.857142857	AA	1.593	1.53	1.039	0.99	4.949494949
Chromosome10	10297401bp	GG	1.527	1.597	0.991	1.04	4.944500505	GT	1.666	1.592	1.09	1.04	4.807692308	TT	1.649	1.596	1.075	1.04	3.365384615
Chromosome1	18548013bp	CC	1.703	1.622	1.109	1.057	4.919583728	CA	1.558	1.589	1.016	1.034	1.771653543	AA	1.632	1.593	1.069	1.043	2.492809204
scaffold364	5783bp	AA	1.587	1.595	1.038	1.04	0.192678227	AC	1.711	1.614	1.112	1.06	4.905660377						
Chromosome11	17888128bp	TT	1.594	1.532	1.038	0.99	4.848484848	TC	1.595	1.657	1.051	1.09	3.710751665	CC	1.611	1.594	1.047	1.035	1.15942029
Chromosome3	18093953bp	TT	1.634	1.583	1.07	1.031	3.782735209	TG	1.606	1.635	1.051	1.069	1.712654615	GG	1.564	1.495	1.018	0.971	4.840370752
Chromosome11	17910280bp	GG	1.633	1.603	1.062	1.043	1.821668265	GA	1.613	1.637	1.059	1.075	1.510859301	AA	1.587	1.521	1.031	0.984	4.776422764
Chromosome10	16777798bp	CC	1.604	1.666	1.053	1.094	3.893637227	CT	1.622	1.539	1.054	1.006	4.771371769	TT	1.58	1.599	1.03	1.043	1.262135922
Chromosome1	27858332bp	TT	1.615	1.622	1.056	1.067	1.041666667	TA	1.656	1.596	1.083	1.034	4.738878143	AA	1.537	1.589	1.006	1.04	3.37972167
scaffold24	396615bp	AA	1.594	1.589	1.041	1.036	0.482625483	AG	1.688	1.739	1.101	1.153	4.72297911						
Chromosome18	3063164bp	CC	1.554	1.588	1.016	1.034	1.771653543	CG	1.664	1.587	1.086	1.039	4.523580366	GG	1.57	1.658	1.041	1.09	4.707012488
Chromosome7	4628895bp	CC	1.615	1.626	1.053	1.063	0.949667616	CG	1.571	1.52	1.033	0.987	4.660587639						
scaffold1354	4735bp	GG	1.585	1.601	1.035	1.042	0.676328502	GA	1.682	1.601	1.102	1.053	4.65337132						
Chromosome3	8651480bp	TT	1.617	1.603	1.057	1.044	1.245210728	TG	1.592	1.542	1.038	1.008	2.976190476	GG	1.649	1.718	1.077	1.127	4.642525534
Chromosome8	1635691bp	GG	1.622	1.655	1.056	1.084	2.651515152	GC	1.621	1.625	1.059	1.064	0.472143532	CC	1.579	1.524	1.029	0.985	4.467005076
Chromosome13	2660027bp	AA	1.583	1.601	1.032	1.043	1.065891473	AG	1.692	1.626	1.112	1.066	4.315196998						
Chromosome16	12087758bp	GG	1.523	1.594	0.998	1.04	4.208416834	GA	1.652	1.606	1.077	1.051	2.473834443	AA	1.574	1.533	1.03	0.999	3.103103103
Chromosome4	22818057bp	AA	1.582	1.599	1.033	1.043	0.968054211	AT	1.678	1.607	1.099	1.055	4.170616114						
Chromosome1	18547974bp	GG	1.693	1.622	1.102	1.058	4.15879017	GA	1.552	1.591	1.014	1.035	2.071005917	AA	1.605	1.576	1.046	1.028	1.750972763
Chromosome8	7545975bp	GG	1.678	1.73	1.095	1.137	3.835616438	GT	1.626	1.559	1.061	1.019	4.121687929	TT	1.572	1.597	1.026	1.043	1.656920078
Chromosome7	6055287bp	TT	1.547	1.578	1.011	1.03	1.879327399	TA	1.582	1.6	1.031	1.041	0.969932105	AA	1.688	1.621	1.103	1.06	4.056603774
Chromosome9	10294877bp	GG	1.555	1.616	1.019	1.06	4.023552502	GA	1.667	1.622	1.09	1.058	3.024574669	AA	1.565	1.584	1.021	1.034	1.273261508
Chromosome18	9873384bp	CC	1.509	1.542	0.982	0.996	1.425661914	CA	1.648	1.583	1.074	1.033	3.969022265	AA	1.637	1.618	1.077	1.059	1.699716714
Chromosome6	2735939bp	GG	1.596	1.582	1.04	1.03	0.970873786	GA	1.637	1.693	1.076	1.118	3.903345725						
scaffold475	14714bp	CC	1.613	1.618	1.055	1.059	0.379146919	CT	1.572	1.519	1.019	0.981	3.873598369						
Chromosome14	10455976bp	CC	1.653	1.616	1.082	1.061	1.979264844	CG	1.609	1.606	1.043	1.046	0.287631831	GG	1.449	1.531	0.957	0.994	3.866248694
Chromosome8	16786170bp	GG	1.606	1.58	1.05	1.03	1.941747573	GT	1.651	1.687	1.063	1.104	3.857008467						
Chromosome7	152674bp	CC	1.634	1.689	1.071	1.112	3.828197946	CT	1.623	1.572	1.06	1.024	3.515625	TT	1.585	1.561	1.034	1.015	1.871921182
Chromosome10	2448950bp	CC	1.63	1.603	1.064	1.046	1.7208413	CT	1.52	1.586	1	1.038	3.8						
Chromosome4	22814264bp	GG	1.579	1.599	1.032	1.043	1.065891473	GC	1.675	1.607	1.094	1.054	3.795066414						
Chromosome13	12680395bp	TT	1.631	1.577	1.07	1.033	3.581800581	TA	1.558	1.603	1.019	1.044	2.453385672	AA	1.687	1.621	1.101	1.064	3.477443609
Chromosome18	5582215bp	AA	1.576	1.6	1.033	1.043	0.968054211	AT	1.698	1.605	1.098	1.061	3.487276155						
Chromosome6	10067699bp	AA	1.621	1.641	1.06	1.078	1.698113208	AG	1.573	1.537	1.025	0.992	3.326612903	GG	1.593	1.543	1.042	1.007	3.475670308
Chromosome10	2289983bp	AA	1.606	1.581	1.049	1.031	1.745877789	AT	1.64	1.695	1.073	1.109	3.355079217						
Chromosome4	22818435bp	TT	1.581	1.599	1.033	1.043	0.968054211	TC	1.667	1.607	1.089	1.054	3.320683112						
Chromosome18	3461131bp	CC	1.624	1.606	1.061	1.048	1.240458015	CT	1.487	1.526	0.969	1.001	3.302373581						
Chromosome11	3627781bp	AA	1.605	1.558	1.045	1.012	3.260869565	AG	1.625	1.666	1.06	1.09	2.830188679	GG	1.532	1.548	1.009	1.014	0.495540139
Chromosome5	4132194bp	GG	1.682	1.629	1.095	1.061	3.204524034	GA	1.62	1.589	1.06	1.04	1.923076923	AA	1.516	1.568	0.984	1.016	3.25203252
Chromosome18	9890878bp	TT	1.637	1.626	1.078	1.063	1.411100659	TC	1.639	1.59	1.07	1.037	3.182256509	CC	1.517	1.539	0.983	1.002	1.932858596
Chromosome4	18745786bp	AA	1.609	1.628	1.051	1.065	1.3320647	AG	1.573	1.523	1.022	0.991	3.12815338						
Chromosome15	6133955bp	CC	1.583	1.586	1.032	1.026	0.584795322	CG	1.664	1.611	1.092	1.059	3.116147309	GG	1.52	1.568	0.992	1.017	2.52016129
Chromosome10	2289981bp	TT	1.606	1.581	1.049	1.031	1.745877789	TA	1.64	1.691	1.073	1.106	3.075489282						
Chromosome5	4132132bp	TT	1.67	1.638	1.087	1.066	1.969981238	TC	1.618	1.586	1.058	1.039	1.828681424	CC	1.529	1.577	0.994	1.024	3.018108652
Chromosome1	32487193bp	GG	1.611	1.574	1.053	1.024	2.83203125	GA	1.647	1.683	1.069	1.1	2.899906455						
Chromosome8	16132125bp	GG	1.633	1.595	1.069	1.039	2.887391723	GA	1.544	1.569	1.001	1.024	2.297702298						
Chromosome5	4132165bp	TT	1.55	1.583	1.006	1.035	2.882703777	TA	1.623	1.601	1.062	1.045	1.626794258	AA	1.681	1.635	1.088	1.066	2.063789869
Chromosome1	18532487bp	CC	1.597	1.568	1.05	1.022	2.739726027	CT	1.568	1.591	1.019	1.038	1.864573111	TT	1.707	1.664	1.116	1.093	2.104300091
Chromosome10	2202504bp	CC	1.644	1.601	1.074	1.046	2.676864245	CT	1.523	1.579	0.996	1.018	2.208835341						
Chromosome2	11433545bp	GG	1.603	1.566	1.044	1.018	2.554027505	GT	1.631	1.668	1.069	1.097	2.619270346						
Chromosome1	18490524bp	AA	1.606	1.586	1.051	1.038	1.252408478	AT	1.556	1.602	1.017	1.043	2.55653884	TT	1.701	1.648	1.103	1.081	2.035152636
Chromosome19	865101bp	GG	1.623	1.604	1.06	1.049	1.048617731	GA	1.495	1.541	0.974	0.997	2.361396304						
scaffold49	195700bp	GG	1.606	1.576	1.049	1.025	2.341463415	GA	1.643	1.666	1.072	1.096	2.23880597						
Chromosome1	15092875bp	GG	1.6	1.575	1.043	1.026	1.656920078	GA	1.65	1.681	1.089	1.103	1.285583104						
scaffold105	55757bp	CC	1.589	1.591	1.039	1.037	0.192864031	CA	1.706	1.676	1.109	1.099	0.909918107						
Chromosome4	22739412bp	AA	1.581	1.595	1.032	1.04	0.775193798	AG	1.703	1.706	1.113	1.119	0.539083558						
