# Supplementary material for: Identification of Quantitative Trait Loci for Altitude Adaptation of Tree Leaf Shape With Populus szechuanica in the Qinghai-Tibetan Plateau
Source: Front Plant Sci. 2020 May 27;11:632. doi: 10.3389/fpls.2020.00632 (PMC7267013; doi:10.3389/fpls.2020.00632)
Supplement: FILE S1 — The R script for GWAS of leaf shape. [file Presentation_1.ZIP]

Archive with 4 entries (3 files):
- mvn_logL.c
- GWAS_shape_upload20140414.r
- __MACOSX/
- __MACOSX/._GWAS_shape_upload20140414.r
