# Supplementary material for: Identification of Quantitative Trait Loci for Altitude Adaptation of Tree Leaf Shape With Populus szechuanica in the Qinghai-Tibetan Plateau
Source: Front Plant Sci. 2020 May 27;11:632. doi: 10.3389/fpls.2020.00632 (PMC7267013; doi:10.3389/fpls.2020.00632)
Supplement: FILE S1 — The R script for GWAS of leaf shape. [file Presentation_1.ZIP › mvn_logL.c]

#include <stdio.h>
#include <math.h>
#include <R.h>
#include <Rmath.h>

#ifdef HAVE_CONFIG_H
#include <config.h>
#endif

#include <Rinternals.h>
#include <R_ext/Linpack.h>
#include <R_ext/Applic.h>

#define tps 140
#define k 4


double sd(double x[tps/2]){
     double p = 0.0,f=0.0,g=0.0;
     for (int i = 0; i < tps/2; i++){
         p += x[i];
     }
     p = p / (tps/2);
     
     for (int j = 0; j < 10; j++){
         g = x[j] - p;
         f += g*g;
     }
     
     f = f / (tps/2-1);
     f = sqrt(f);
     return f;
}

//---###############----//
double *bakslv(double *t, int *ldt, int *n,
	    double *b, int *ldb, int *nb,
	    double *x, int *job, int *info)
{

    char *side = "L", *uplo, *transa, *diag = "N";
    int i, ione = 1, j, nn = *n;
    double one = 1.0;
  
    //printf("\nupper_tri: %5.4f %5.4f %5.4f %5.4f %5.4f \n", t[0], t[1], t[2], t[3], t[4]);
    //printf("upper_tri: %5.4f %5.4f %5.4f %5.4f %5.4f \n", t[9], t[10], t[11], t[12], t[13]);
    //printf("ldt = %d\n", *ldt);
    //printf("n = %d\n", *n);
    //printf("b:\n%5.4f %5.4f %5.4f %5.4f %5.4f %5.4f %5.4f %5.4f %5.4f \n", b[0], b[1], b[2], b[3], b[4], b[5], b[6], b[7], b[8]);
    
    //printf("ldb = %d\n", *ldb);
    //printf("nb = %d\n", *nb);
    //printf("job = %d\n", *job);
    //printf("info = %d\n", *info);
    
    *info = 0;
    for(i = 0; i < nn; i++) {	/* check for zeros on diagonal */
	    if(t[i * (*ldt + 1)] == 0.0){
	       *info = i + 1;
	       //return;
	    }
    }
    for(j = 0; j < *nb; j++){  /* copy b to x */
       F77_CALL(dcopy)(n, &b[j * *ldb], &ione, &x[j * *ldb], &ione);
    }
    transa = ((*job) / 10) ? "T" : "N";
    uplo = ((*job) % 10) ? "U" : "L";
    if (*n > 0 && *nb > 0 && *ldt > 0 && *ldb > 0) {
	       F77_CALL(dtrsm)(side, uplo, transa, diag, n, nb, &one,
			                   t, ldt, x, ldb);
    }
    
    //printf("result pf backsolve: x\n");
    //for(i=0; i<9; i++){
    	 //printf("%5.4f ", x[i]);
    //}
    //printf("\n");
    return( x );
}

double dmvnorm(double *pheno, double *mu, double *modify_vari)
{
	  int tpss = tps;
	  int is,js; 
	  int ks=0;
    int row; 
    int col;
    double vars[tps][tps];
    double t0[tps][tps];
    for(row=0; row<tps; row++){
    	 for(col=0; col<tps; col++){
    	 	int cur_id = row*tps + col;
    	    vars[row][col] = *(modify_vari + cur_id); //modify_vari[cur_id];
    	    t0[row][col] = 0.0;	
    	    //printf("%5.4f ", vars[row][col]);	
    	 }
    	 //printf("\n");
    }
    
    //printf("\nthe part of dmvnorm function...... \n");
    //printf("vars_zuoshang: \n");
    //for(row=0; row<7; row++){
    //	 for(col=0; col<7; col++){ printf("%5.6f ", vars[row][col]); }
    //	 printf("\n");
    //}
    //printf("vars_youshang: \n");
    //for(row=0; row<7; row++){
    //	 for(col=0; col<7; col++){ printf("%5.6f ", vars[row][col+70]); }
    //	 printf("\n");
    //}
    //printf("vars_zuoxia: \n");
    //for(row=0; row<7; row++){
    //	 for(col=0; col<7; col++){ printf("%5.6f ", vars[row+70][col]); }
    //	 printf("\n");
    //}
    //printf("vars_youxia: \n");
    //for(row=0; row<7; row++){
    //	 for(col=0; col<7; col++){ printf("%5.6f ", vars[row+70][col+70]); }
    //	 printf("\n");
    //}
    
    double sum,up=0.0;
    t0[0][0]= sqrt(vars[0][0]);
    for(js=1; js<tps; js++){	 t0[0][js] = (vars[0][js])/t0[0][0];  }	
    for(is=1; is<tps; is++){
    	 sum=0.0;
    	 for(ks=0; ks<=is-1; ks++){ 
    	 	 sum = sum + t0[ks][is]*t0[ks][is];	 
    	 }
    	 t0[is][is] = sqrt(vars[is][is] - sum);     //t[is][is] = sqrt( *(vars + is) + is) - sum);     	
    	 
    	 for(js=is+1; js<tps; js++){
    	 	  sum=0.0;
    	 	  if(is==1){ 
    	 	  	sum = t0[0][is] * t0[0][js]; 
    	 	  }else{
    	 	  	for(ks=0; ks<=is-1; ks++){  
    	 	  		sum = sum + t0[ks][is]*t0[ks][js]; 
    	 	    }
    	 	  }
    	 	  t0[is][js] = (vars[is][js] - sum)/t0[is][is];   //t[is][js] = ( *(vars+is)+js) - sum)/t[is][is];   
    	 }
    }                                                       // the upper triangle matrix
	  //printf("\nthe upper triangle matrix: \n");
	  double t[tps*tps] = {0.0};
	  //t = (double*)malloc(tps*tps*sizeof(double));
	  //printf("\nt lazhi:\n");
	  for(js=0; js<tps; js++){
	  	 for(is=0; is<tps; is++){
	  	 	  int curs = js*tps + is;
	  	 	  t[curs] = t0[is][js];
	  	 	  //printf("%5.4f ", t[curs]);
	  	 }
	  	 //printf("\n");
	  }
	  //printf("Hello world !\n");
	  
	  
		
	  double b[tps], x0[tps];    //double b[tps]={0.0};    //b=x=y-mu   
	  //printf("\nb: \n");
	  for(row=0; row<tps; row++){
    	 x0[row] = 0.0;
	  	 b[row] = (double)(pheno[row] - mu[row]);
	  	 //printf("%5.4f ", b[row]);
	  }
	  //printf("Hello world2 \n");
	  
	  int nb=1; int job = 11; int info=0;
	  double *x = bakslv(t, &tpss, &tpss,
	                     b, &tpss, &nb,
	                     x0, &job, &info);
    
    //printf("\nthe x that solved by backsolve : \n");
    //for(is=0; is<tps; is++){	 printf("%5.4f ", x[is]);	  }    
    
    double term1 = -0.5*tps*log(2 * 3.141593);
    //printf("\nterm1 = %5.4f \n", term1);
    
    double term2=0;
    for(int ii=0; ii<tps; ii++){
    	 term2 = term2 - log(t0[ii][ii]);
    }
    //printf("term2 = %8.6f \n", term2);
    
    double term3=0;
    for(int ii=0; ii<tps; ii++){
    	 term3 = term3 - 0.5 * (x[ii] * x[ii]);
    }
    //printf("term3 = %8.6f \n", term3);
    
    double logfy = term1 + term2 + term3;           // calculate log(fy);
    //printf("term123 = %5.4f \n", logfy);
    
    //for(row=0; row<tps;row++){  free(vars[row]);  free(t0[row]);  }           // free space afteruse;   
    //free(vars);
    //free(t0);
    
    //free(t);
    //free(b);
    //free(x0);  
    return( logfy );
}

void optimize4(double *parin, double *para, double *pheno, int *getishu, double *mahalanobis)
{
	  int gts = (int)(*(getishu+0));
	  //printf("getishu: %d \n", *(getishu+0));
	  //printf("gts: %d\n", gts);
	  double A1 = *(parin+0);		//printf("a1 = %5.10f \n", A1);
	  double B1 = *(parin+1);		//printf("b1 = %5.10f \n", B1);
	  double C1 = *(parin+2);		//printf("c1 = %5.10f \n", C1);
	  double D1 = *(parin+3);		//printf("d1 = %5.10f \n", D1);
	  double A2 = *(parin+4);		//printf("a2 = %5.10f \n", A2);
	  double B2 = *(parin+5);		//printf("b2 = %5.10f \n", B2);
	  double C2 = *(parin+6);		//printf("c2 = %5.10f \n", C2);
	  double D2 = *(parin+7);		//printf("d2 = %5.10f \n", D2);
	  double A3 = *(parin+8);		//printf("a3 = %5.10f \n", A3);
	  double B3 = *(parin+9);		//printf("b3 = %5.10f \n", B3);
	  double C3 = *(parin+10);	//printf("c3 = %5.10f \n", C3);
	  double D3 = *(parin+11);	//printf("d3 = %5.10f \n", D3);
	  double A4 = *(parin+12);	//printf("a4 = %5.10f \n", A4);
	  double B4 = *(parin+13);	//printf("b4 = %5.10f \n", B4);
	  double C4 = *(parin+14);	//printf("c4 = %5.10f \n", C4);
	  double D4 = *(parin+15);	//printf("d4 = %5.10f \n\n", D4);	  	  
	  double deltax  = *(para+0);	//printf("psi = %5.10f \n", deltax);
	  double thetax  = *(para+1);	//printf("v2 = %5.10f \n", thetax);
	  double deltay  = *(para+2);	//printf("psi = %5.10f \n", deltay);
	  double thetay  = *(para+3);	//printf("v2 = %5.10f \n", thetay);
	  double rho     = *(para+4);	//printf("psi = %5.10f \n", rho);
	  double psi     = *(para+5);	//printf("v2 = %5.10f \n", psi);

    //printf("\ntps = %d \n", tps);      
    double theta[1+tps/2];
    theta[0]=0.0;
    //printf("theta \n");
    for(int ki=1; ki<tps/2; ki++){
    	theta[ki]=theta[ki-1]+(2*M_PI)/(tps/2);
      //printf("%d,  %8.6f \n", ki, theta[ki]);
    }
    //printf("\n");
	  
	  double an[k], bn[k], cn[k], dn[k];
    an[0]=A1; an[1]=A2; an[2]=A3; an[3]=A4;
	  bn[0]=B1; bn[1]=B2; bn[2]=B3; bn[3]=B4;
	  cn[0]=C1; cn[1]=C2; cn[2]=C3; cn[3]=C4;
	  dn[0]=D1; dn[1]=D2; dn[2]=D3; dn[3]=D4;
	  //printf("abcd1: %5.10f \t %5.10f \t %5.10f \t %5.10f \n", an[0], an[1], an[2], an[3]);
	  //printf("abcd2: %5.10f \t %5.10f \t %5.10f \t %5.10f \n", bn[0], bn[1], bn[2], bn[3]);
	  //printf("abcd3: %5.10f \t %5.10f \t %5.10f \t %5.10f \n", cn[0], cn[1], cn[2], cn[3]);
	  //printf("abcd4: %5.10f \t %5.10f \t %5.10f \t %5.10f \n", dn[0], dn[1], dn[2], dn[3]);
	  
	  
	  //printf("harmx and harmy: \n");
	  double harmx[k][tps/2];
	  double harmy[k][tps/2];
	  for(int li=0; li<k; li++){
		  for(int lj=0; lj<(tps/2); lj++){
			   harmx[li][lj] = an[li]*cos((li+1)*theta[lj]) + bn[li]*sin((li+1)*theta[lj]);
         harmy[li][lj] = cn[li]*cos((li+1)*theta[lj]) + dn[li]*sin((li+1)*theta[lj]);
         //printf("%8.6f  %8.6f\n", harmx[li][lj], harmy[li][lj]);
      }
      //printf("\n");
    }
    
    double x[tps/2]={0.0};
    double y[tps/2]={0.0};
	  for(int mi=0; mi<(tps/2); mi++){
		  for(int ni=0; ni<k; ni++){
			  x[mi] += harmx[ni][mi];
			  y[mi] += harmy[ni][mi];
		  }
	  }
	  //printf("x and y \n");
	  //for(int mi=0; mi<(tps/2); mi++){
			//printf("%8.6f %8.6f \n", x[mi], y[mi]);
	  //}
	   
	  double mu_all[tps];
	  for(int oi=0; oi<(tps/2); oi++){
		  mu_all[oi]=x[oi];
		  mu_all[oi+tps/2]=y[oi];
	  }
	  //printf("\nmu_all: \n");
	  //for(int mi=0; mi<(tps/2); mi++){ printf("%8.6f ", mu_all[mi]); }
    //printf("\n");
	  //for(int mi=0; mi<(tps/2); mi++){ printf("%8.6f ", mu_all[mi+(tps/2)]); }
    //printf("\n");
	  
	  	  
    double logfy;
    double loglike = 0;    
    for(int xh_ind=0; xh_ind < gts; xh_ind++){    	 
    	 //if(xh_ind == 225){  printf("\nxh_ind: %d\n", xh_ind);  }
	     double xi[tps/2], yi[tps/2], xyi[tps];
  	   for(int j = 0; j < tps; j++){
			   xyi[j] = (*(pheno + xh_ind*tps + j)); //printf("xyi:, %8.6f\n", xyi[j]);  	  
  	   }
  	   for(int j = 0; j < (tps/2); j++){ 	xi[j] = xyi[j]; }
  	   for(int j = (tps/2); j < tps; j++){  yi[j-(tps/2)] = xyi[j]; }
  	   //if(xh_ind == 225){
  	   //	 printf("xi: ");
  	   //  for(int j = 0; j < (tps/2); j++){ printf("%8.6f ", xi[j]); }
  	   //  printf("\nyi: ");
  	   //  for(int j = 0; j < (tps/2); j++){ printf("%8.6f ", yi[j]); }
  	   //  printf("\n");
  	   //}
       
	    double sigma[tps][tps]={0.0};
	    double mdx = 0.0;
	    double mdy = 0.0;
	    double mdxy = 0.0;
      for(int i=0; i<(tps/2); i++){
        for(int j=i; j<(tps/2); j++){
          mdx = fabs(xi[i]-xi[j])/sd(xi);
          sigma[i][j] = thetax*thetax*(exp(0-sqrt(mdx)));	  
        }
      }
      for(int i=0; i<(tps/2); i++){ sigma[i][i] = deltax*deltax + sigma[i][i]; }
      
		  for(int i=0; i<(tps/2); i++){
        for(int j=i; j<(tps/2); j++){
          mdy = fabs(yi[i]-yi[j])/sd(y);
          sigma[i+tps/2][j+tps/2] = thetay*thetay*(exp(0-sqrt(mdy)));
        }
      }
      for(int i=0; i<(tps/2); i++){ sigma[i+tps/2][i+tps/2] = deltay*deltay + sigma[i+tps/2][i+tps/2]; }
      
      //if(xh_ind == 225){ printf("\nmahalanobis_dis \n"); }
      double mahalanobis_dis[tps/2][tps/2]={0.0}; 
      int i, j;       
      for (i = 0; i < tps/2; i++){
        for (j = 0; j < tps/2; j++){
        	int nyg = xh_ind*(tps/2)*(tps/2) + i*(tps/2) + j;
          mahalanobis_dis[i][j] = *(mahalanobis + nyg);
        }
      }
      //if(xh_ind == 225){
      //  for (i = 0; i < 7; i++){
      //    for (j = 0; j < 7; j++){ printf("%8.6f ", mahalanobis_dis[i][j]); }
      //    printf("\n");
      //  }
      //}
                  
      for(int i=0; i<(tps/2); i++){
      	for(int j=i; j<(tps/2); j++){ sigma[i][j+tps/2] = psi*thetax*thetay * exp(0-mahalanobis_dis[i][j]); }
      }
      for(int i=0; i<(tps/2); i++){ sigma[i][i+tps/2] = rho*deltax*deltay + sigma[i][i+tps/2]; }
      
      for(int i=0; i<tps; i++){
      	for(int j=i; j<tps; j++){ sigma[j][i] = sigma[i][j]; }
      }
      
      //if(xh_ind == 225){
      //printf("\ndeltax: %8.6f \n", deltax);
      //printf("thetax: %8.6f \n", thetax);
      //printf("deltay: %8.6f \n", deltay);
      //printf("thetay: %8.6f \n", thetay);
      //printf("rho: %8.6f \n", rho);
      //printf("psi: %8.6f \n\n", psi);
      //printf("sigma_topleft: \n");
		  //for(int i=0; i<7; i++){
      //  for(int j=0; j<7; j++){ printf("%8.6f  ", sigma[i][j]); }
      //  printf("\n");
      //}
      //printf("sigma_topright: \n");
      //for(int i=0; i<7; i++){
      //  for(int j=0; j<7; j++){ printf("%8.6f  ", sigma[i][j+(tps/2)]); }
      //  printf("\n");
      //}
      //printf("sigma_bottomleft: \n");
      //for(int i=0; i<7; i++){
      //  for(int j=0; j<7; j++){ printf("%8.6f  ", sigma[i+(tps/2)][j]); }
      //  printf("\n");
      //}
      //printf("sigma_bottomright: \n");
      //for(int i=0; i<7; i++){
      //  for(int j=0; j<7; j++){ printf("%8.6f  ", sigma[i+(tps/2)][j+(tps/2)]); }
      //  printf("\n");
      //}
      //}
      
		  double modify_vari[tps*tps];
      //printf("modify_vari: \n");
      for(int ii=0; ii<(tps*tps); ii++){
   	    int h_id = (int)(ii/tps);
	      int l_id = ii%tps;
	      modify_vari[ii] = sigma[h_id][l_id];
	      //printf("%5.4f ", modify_vari[ii]);
	    }                                    // modify_vari: lazhi
	    //printf("\n");
		  
      logfy = 0.0;
	    logfy = dmvnorm(xyi, mu_all, modify_vari);
	    //if(xh_ind == 225){  printf("individual logfy: %d, %5.4f \t", xh_ind, logfy);  }
	    
	      
	    loglike = loglike + logfy;   // produce loglike
	    //printf("leijia loglike: %5.4f \n", loglike);
    }
    //printf("\n");
    //printf("loglike: %5.4f \n", loglike);
	  //return(loglike);
	  parin[0] = loglike;
}
