# Supplementary material for: Identification of Quantitative Trait Loci for Altitude Adaptation of Tree Leaf Shape With Populus szechuanica in the Qinghai-Tibetan Plateau
Source: Front Plant Sci. 2020 May 27;11:632. doi: 10.3389/fpls.2020.00632 (PMC7267013; doi:10.3389/fpls.2020.00632)
Supplement: FILE S1 — The R script for GWAS of leaf shape. [file Presentation_1.ZIP › GWAS_shape_upload20140414.r]

########################################################
get.logL0 <- function(pars, phe, mahalanobis_dis){ ##-- ABCD1234, rho1,s1,rho2,s2
   if(any(abs(pars[1:13]) > 1)){ return(NA); }      ##-- ABCD
   if(any(pars[14:17] < 0)){ return(NA); }    ##-- rho1,rho2
   if(abs(pars[18])  > 1){ return(NA); }    ##-- rho1,rho2
   if(abs(pars[19])  > 1){ return(NA); }    ##-- rho, psi
   
   An <- c(1,       pars[2], pars[6], pars[10]);
   Bn <- c(0,       pars[3], pars[7], pars[11]);
   Cn <- c(0,       pars[4], pars[8], pars[12]);
   Dn <- c(pars[1], pars[5], pars[9], pars[13]);   
   parin <- as.vector( rbind(An, Bn, Cn, Dn) );
   
   para <- pars[14:19];   
   pheno <- as.vector(t(phe));
   getishu <- dim(phe)[1];
   
   logL <- ( .C("optimize4", parin, para, pheno, getishu, mahalanobis_dis)[[1]] )[1];
   logL <- 0 - logL;
   return(logL);
}

get.logL0_ABCD1 <- function(par1, par2, phe, mahalanobis_dis){ ##-- D1
   if(any(abs(par1) > 1)){ return(NA); }    ##-- D1
   An <- c(1,     par2[1], par2[5], par2[9]);
   Bn <- c(0,     par2[2], par2[6], par2[10]);
   Cn <- c(0,     par2[3], par2[7], par2[11]);
   Dn <- c(par1,  par2[4], par2[8], par2[12]);
   parin <- as.vector( rbind(An, Bn, Cn, Dn) );
   
   para <- par2[13:18];   
   pheno <- as.vector(t(phe));
   getishu <- dim(phe)[1];   
   
   logL <- ( .C("optimize4", parin, para, pheno, getishu, mahalanobis_dis)[[1]] )[1];
   logL <- 0 - logL;
   return(logL);
}

get.logL0_ABCD2 <- function(par1, par2, phe, mahalanobis_dis){ ##-- ABCD2
   if(any(abs(par1) > 1)){ return(NA); }    ##-- ABCD2
   An <- c(1,       par1[1], par2[2], par2[6]);
   Bn <- c(0,       par1[2], par2[3], par2[7]);
   Cn <- c(0,       par1[3], par2[4], par2[8]);
   Dn <- c(par2[1], par1[4], par2[5], par2[9]);
   parin <- as.vector( rbind(An, Bn, Cn, Dn) );
   
   para <- par2[10:15];
   pheno <- as.vector(t(phe));
   getishu <- dim(phe)[1];
     
   logL <- ( .C("optimize4", parin, para, pheno, getishu, mahalanobis_dis)[[1]] )[1];
   logL <- 0 - logL;
   return(logL);
}

get.logL0_ABCD3 <- function(par1, par2, phe, mahalanobis_dis){ ##-- ABCD3
   if(any(abs(par1) > 1)){ return(NA); }    ##-- ABCD3
   An <- c(1,       par2[2], par1[1], par2[6]);
   Bn <- c(0,       par2[3], par1[2], par2[7]);
   Cn <- c(0,       par2[4], par1[3], par2[8]);
   Dn <- c(par2[1], par2[5], par1[4], par2[9]);
   parin <- as.vector( rbind(An, Bn, Cn, Dn) );
  
   para <- par2[10:15];
   pheno <- as.vector(t(phe));
   getishu <- dim(phe)[1];
     
   logL <- ( .C("optimize4", parin, para, pheno, getishu, mahalanobis_dis)[[1]] )[1];
   logL <- 0 - logL;
   return(logL);
}

get.logL0_ABCD4 <- function(par1, par2, phe, mahalanobis_dis){ ##-- ABCD4
   if(any(abs(par1) > 1)){ return(NA); }    ##-- ABCD4
   An <- c(1,       par2[2], par2[6], par1[1]);
   Bn <- c(0,       par2[3], par2[7], par1[2]);
   Cn <- c(0,       par2[4], par2[8], par1[3]);
   Dn <- c(par2[1], par2[5], par2[9], par1[4]);
   parin <- as.vector( rbind(An, Bn, Cn, Dn) );
  
   para <- par2[10:15];
   pheno <- as.vector(t(phe));
   getishu <- dim(phe)[1];
     
   logL <- ( .C("optimize4", parin, para, pheno, getishu, mahalanobis_dis)[[1]] )[1];
   logL <- 0 - logL;
   return(logL);
}

get.logL0_ABCD_all <- function(par1, par2, phe, mahalanobis_dis){ ##-- ABCD1234
   if(any(abs(par1) > 1)){ return(NA); }    ##-- ABCD1234
   An <- c(1,       par1[2], par1[6], par1[10]);
   Bn <- c(0,       par1[3], par1[7], par1[11]);
   Cn <- c(0,       par1[4], par1[8], par1[12]);
   Dn <- c(par1[1], par1[5], par1[9], par1[13]);
   parin <- as.vector( rbind(An, Bn, Cn, Dn) );
  
   para <- par2[1:6];
   pheno <- as.vector(t(phe));
   getishu <- dim(phe)[1];
     
   logL <- ( .C("optimize4", parin, para, pheno, getishu, mahalanobis_dis)[[1]] )[1];
   logL <- 0 - logL;
   return(logL);
}

get.logL0_sigma <- function(par1, par2, phe, mahalanobis_dis){
   if(any(par1[1:4] < 0)){ return(NA); }    ##-- rho1,rho2
   if(abs(par1[5])  > 1){ return(NA); }    ##-- rho1,rho2
   if(abs(par1[6])  > 1){ return(NA); }    ##-- rho, psi
   An <- c(1,       par2[2], par2[6], par2[10]);
   Bn <- c(0,       par2[3], par2[7], par2[11]);
   Cn <- c(0,       par2[4], par2[8], par2[12]);
   Dn <- c(par2[1], par2[5], par2[9], par2[13]);
   parin <- as.vector( rbind(An, Bn, Cn, Dn) );
   
   para <- par1;
   pheno <- as.vector(t(phe));
   getishu <- dim(phe)[1];
     
   logL <- ( .C("optimize4", parin, para, pheno, getishu, mahalanobis_dis)[[1]] )[1];
   logL <- 0 - logL;
   return(logL);
}

get.logL0_sigma1 <- function(par1, par2, phe, mahalanobis_dis){ ##-- rho1,rho2
   if(any(par1[c(1,2)] < 0)){ return(NA); }    ##-- rho1,rho2
   An <- c(1,       par2[2], par2[6], par2[10]);
   Bn <- c(0,       par2[3], par2[7], par2[11]);
   Cn <- c(0,       par2[4], par2[8], par2[12]);
   Dn <- c(par2[1], par2[5], par2[9], par2[13]);
   parin <- as.vector( rbind(An, Bn, Cn, Dn) );
   
   para <- c(par1[1], par2[14], par1[2], par2[15:17]);
   pheno <- as.vector(t(phe));
   getishu <- dim(phe)[1];
     
   logL <- ( .C("optimize4", parin, para, pheno, getishu, mahalanobis_dis)[[1]] )[1];
   logL <- 0 - logL;
   return(logL);
}

get.logL0_sigma2 <- function(par1, par2, phe, mahalanobis_dis){ ##-- s1,s2
   if(any(par1[c(1,2)] < 0)){ return(NA); }    ##-- s1,s2
   An <- c(1,       par2[2], par2[6], par2[10]);
   Bn <- c(0,       par2[3], par2[7], par2[11]);
   Cn <- c(0,       par2[4], par2[8], par2[12]);
   Dn <- c(par2[1], par2[5], par2[9], par2[13]);
   parin <- as.vector( rbind(An, Bn, Cn, Dn) );
   
   para <- c(par2[14], par1[1], par2[15], par1[2], par2[16:17]);
   pheno <- as.vector(t(phe));
   getishu <- dim(phe)[1];
     
   logL <- ( .C("optimize4", parin, para, pheno, getishu, mahalanobis_dis)[[1]] )[1];
   logL <- 0 - logL;
   return(logL);
}

get.logL0_sigma3 <- function(par1, par2, phe, mahalanobis_dis){ ##-- rho1,s1
   if(any(par1[c(1,2)] < 0)){ return(NA); }    ##-- s1,s2
   An <- c(1,       par2[2], par2[6], par2[10]);
   Bn <- c(0,       par2[3], par2[7], par2[11]);
   Cn <- c(0,       par2[4], par2[8], par2[12]);
   Dn <- c(par2[1], par2[5], par2[9], par2[13]);
   parin <- as.vector( rbind(An, Bn, Cn, Dn) );
   
   para <- c(par1[1:2], par2[14:17]);
   pheno <- as.vector(t(phe));
   getishu <- dim(phe)[1];
     
   logL <- ( .C("optimize4", parin, para, pheno, getishu, mahalanobis_dis)[[1]] )[1];
   logL <- 0 - logL;
   return(logL);
}

get.logL0_sigma4 <- function(par1, par2, phe, mahalanobis_dis){ ##-- rho2,s2
   if(any(par1[c(1,2)] < 0)){ return(NA); }    ##-- s1,s2   
   An <- c(1,       par2[2], par2[6], par2[10]);
   Bn <- c(0,       par2[3], par2[7], par2[11]);
   Cn <- c(0,       par2[4], par2[8], par2[12]);
   Dn <- c(par2[1], par2[5], par2[9], par2[13]);
   parin <- as.vector( rbind(An, Bn, Cn, Dn) );
   
   para <- c(par2[14:15], par1[1:2], par2[16:17]);
   pheno <- as.vector(t(phe));
   getishu <- dim(phe)[1];
     
   logL <- ( .C("optimize4", parin, para, pheno, getishu, mahalanobis_dis)[[1]] )[1];
   logL <- 0 - logL;
   return(logL);
}

get.logL0_sigma5 <- function(par1, par2, phe, mahalanobis_dis){ ##-- rho2,s2
   if(abs(par1[1])  > 1){ return(NA); }    ##-- rho1,rho2
   if(abs(par1[2])  > 1){ return(NA); }    ##-- rho, psi   
   An <- c(1,       par2[2], par2[6], par2[10]);
   Bn <- c(0,       par2[3], par2[7], par2[11]);
   Cn <- c(0,       par2[4], par2[8], par2[12]);
   Dn <- c(par2[1], par2[5], par2[9], par2[13]);
   parin <- as.vector( rbind(An, Bn, Cn, Dn) );
   
   para <- c(par2[14:17], par1[1:2]);
   pheno <- as.vector(t(phe));
   getishu <- dim(phe)[1];
     
   logL <- ( .C("optimize4", parin, para, pheno, getishu, mahalanobis_dis)[[1]] )[1];
   logL <- 0 - logL;
   return(logL);
}

#############--- 2 genotype -----###########
get.logL1 <- function(pars, phe0, phe2, mahalanobis_dis0, mahalanobis_dis2){
   if(any(abs(pars[1:26]) > 1)){ return(NA); }
   if(any(par1[27:30] < 0)){ return(NA); }    ##-- rho1,rho2
   if(abs(par1[31])  > 1){ return(NA); }    ##-- rho1,rho2
   if(abs(par1[32])  > 1){ return(NA); }    ##-- rho, psi
   
   A0n <- c(1,       pars[2], pars[6], pars[10]);
   B0n <- c(0,       pars[3], pars[7], pars[11]);
   C0n <- c(0,       pars[4], pars[8], pars[12]);
   D0n <- c(pars[1], pars[5], pars[9], pars[13]);
   A2n <- c(1,        pars[15], pars[19], pars[23]);
   B2n <- c(0,        pars[16], pars[20], pars[24]);
   C2n <- c(0,        pars[17], pars[21], pars[25]);
   D2n <- c(pars[14], pars[18], pars[22], pars[26]);
   
   parin0 <- as.vector( rbind(A0n, B0n, C0n, D0n) );
   pheno0 <- as.vector(t(phe0));
   getishu0 <- dim(phe0)[1];
   para <- pars[27:32];
   
   parin2 <- as.vector( rbind(A2n, B2n, C2n, D2n) );
   pheno2 <- as.vector(t(phe2));
   getishu2 <- dim(phe2)[1];
   
   logL0 <- ( .C("optimize4", parin0, para, pheno0, getishu0, mahalanobis_dis0)[[1]] )[1];
   logL2 <- ( .C("optimize4", parin2, para, pheno2, getishu2, mahalanobis_dis2)[[1]] )[1];
   logL <- 0 - logL0 - logL2;
   return(logL);
}

get.logL1_ABCD1 <- function(par1, par2, phe0, phe2, mahalanobis_dis0, mahalanobis_dis2){
   if(any(abs(par1) > 1)){ return(NA); }   
   A0n <- c(1,       par2[1], par2[5], par2[9]);
   B0n <- c(0,       par2[2], par2[6], par2[10]);
   C0n <- c(0,       par2[3], par2[7], par2[11]);
   D0n <- c(par1[1], par2[4], par2[8], par2[12]);
   A2n <- c(1,       par2[13], par2[17], par2[21]);
   B2n <- c(0,       par2[14], par2[18], par2[22]);
   C2n <- c(0,       par2[15], par2[19], par2[23]);
   D2n <- c(par1[2], par2[16], par2[20], par2[24]);
   
   parin0 <- as.vector( rbind(A0n, B0n, C0n, D0n) );
   pheno0 <- as.vector(t(phe0));
   getishu0 <- dim(phe0)[1];
   para <- par2[25:30];
   
   parin2 <- as.vector( rbind(A2n, B2n, C2n, D2n) );
   pheno2 <- as.vector(t(phe2));
   getishu2 <- dim(phe2)[1];
   
   logL0 <- ( .C("optimize4", parin0, para, pheno0, getishu0, mahalanobis_dis0)[[1]] )[1];
   logL2 <- ( .C("optimize4", parin2, para, pheno2, getishu2, mahalanobis_dis2)[[1]] )[1];
   logL <- 0 - logL0 - logL2;
   return(logL);
}

get.logL1_ABCD2 <- function(par1, par2, phe0, phe2, mahalanobis_dis0, mahalanobis_dis2){
   if(any(abs(par1) > 1)){ return(NA); }
   A0n <- c(1,        par1[1], par2[2],  par2[6]);
   B0n <- c(0,        par1[2], par2[3],  par2[7]);
   C0n <- c(0,        par1[3], par2[4],  par2[8]);
   D0n <- c(par2[1],  par1[4], par2[5],  par2[9]);
   A2n <- c(1,        par1[5], par2[11], par2[15]);
   B2n <- c(0,        par1[6], par2[12], par2[16]);
   C2n <- c(0,        par1[7], par2[13], par2[17]);
   D2n <- c(par2[10], par1[8], par2[14], par2[18]);
   
   parin0 <- as.vector( rbind(A0n, B0n, C0n, D0n) );
   pheno0 <- as.vector(t(phe0));
   getishu0 <- dim(phe0)[1];
   para <- par2[19:24];
   
   parin2 <- as.vector( rbind(A2n, B2n, C2n, D2n) );
   pheno2 <- as.vector(t(phe2));
   getishu2 <- dim(phe2)[1];
   
   logL0 <- ( .C("optimize4", parin0, para, pheno0, getishu0, mahalanobis_dis0)[[1]] )[1];
   logL2 <- ( .C("optimize4", parin2, para, pheno2, getishu2, mahalanobis_dis2)[[1]] )[1];
   logL <- 0 - logL0 - logL2;
   return(logL);
}

get.logL1_ABCD3 <- function(par1, par2, phe0, phe2, mahalanobis_dis0, mahalanobis_dis2){
   if(any(abs(par1) > 1)){ return(NA); }   
   A0n <- c(1,       par2[2],  par1[1], par2[6]);
   B0n <- c(0,       par2[3],  par1[2], par2[7]);
   C0n <- c(0,       par2[4],  par1[3], par2[8]);
   D0n <- c(par2[1], par2[5],  par1[4], par2[9]);
   A2n <- c(1,       par2[11], par1[5], par2[15]);
   B2n <- c(0,       par2[12], par1[6], par2[16]);
   C2n <- c(0,       par2[13], par1[7], par2[17]);
   D2n <- c(par2[10],par2[14], par1[8], par2[18]);
   
   parin0 <- as.vector( rbind(A0n, B0n, C0n, D0n) );
   pheno0 <- as.vector(t(phe0));
   getishu0 <- dim(phe0)[1];
   para <- par2[19:24];
   
   parin2 <- as.vector( rbind(A2n, B2n, C2n, D2n) );
   pheno2 <- as.vector(t(phe2));
   getishu2 <- dim(phe2)[1];
   
   logL0 <- ( .C("optimize4", parin0, para, pheno0, getishu0, mahalanobis_dis0)[[1]] )[1];
   logL2 <- ( .C("optimize4", parin2, para, pheno2, getishu2, mahalanobis_dis2)[[1]] )[1];
   logL <- 0 - logL0 - logL2;
   return(logL);
}

get.logL1_ABCD4 <- function(par1, par2, phe0, phe2, mahalanobis_dis0, mahalanobis_dis2){
   if(any(abs(par1) > 1)){ return(NA); }
   A0n <- c(1,       par2[2],  par2[6],  par1[1]);
   B0n <- c(0,       par2[3],  par2[7],  par1[2]);
   C0n <- c(0,       par2[4],  par2[8],  par1[3]);
   D0n <- c(par2[1], par2[5],  par2[9],  par1[4]);
   A2n <- c(1,       par2[11], par2[15], par1[5]);
   B2n <- c(0,       par2[12], par2[16], par1[6]);
   C2n <- c(0,       par2[13], par2[17], par1[7]);
   D2n <- c(par2[10],par2[14], par2[18], par1[8]);
   
   parin0 <- as.vector( rbind(A0n, B0n, C0n, D0n) );
   pheno0 <- as.vector(t(phe0));
   getishu0 <- dim(phe0)[1];
   para <- par2[19:24];
   
   parin2 <- as.vector( rbind(A2n, B2n, C2n, D2n) );
   pheno2 <- as.vector(t(phe2));
   getishu2 <- dim(phe2)[1];
   
   logL0 <- ( .C("optimize4", parin0, para, pheno0, getishu0, mahalanobis_dis0)[[1]] )[1];
   logL2 <- ( .C("optimize4", parin2, para, pheno2, getishu2, mahalanobis_dis2)[[1]] )[1];
   logL <- 0 - logL0 - logL2;
   return(logL);
}

get.logL1_sigma <- function(par1, par2, phe0, phe2, mahalanobis_dis0, mahalanobis_dis2){
   if(any(par1[1:4] < 0)){ return(NA); }    ##-- rho1,rho2
   if(abs(par1[5])  > 1){ return(NA); }    ##-- rho1,rho2
   if(abs(par1[6])  > 1){ return(NA); }    ##-- rho, psi
   
   A0n <- c(1,       par2[2],  par2[6],  par2[10]);
   B0n <- c(0,       par2[3],  par2[7],  par2[11]);
   C0n <- c(0,       par2[4],  par2[8],  par2[12]);
   D0n <- c(par2[1], par2[5],  par2[9],  par2[13]);
   A2n <- c(1,       par2[15], par2[19], par2[23]);
   B2n <- c(0,       par2[16], par2[20], par2[24]);
   C2n <- c(0,       par2[17], par2[21], par2[25]);
   D2n <- c(par2[14],par2[18], par2[22], par2[26]);
   
   parin0 <- as.vector( rbind(A0n, B0n, C0n, D0n) );
   pheno0 <- as.vector(t(phe0));
   getishu0 <- dim(phe0)[1];
   para <- par1[1:6];
   
   parin2 <- as.vector( rbind(A2n, B2n, C2n, D2n) );
   pheno2 <- as.vector(t(phe2));
   getishu2 <- dim(phe2)[1];
   
   logL0 <- ( .C("optimize4", parin0, para, pheno0, getishu0, mahalanobis_dis0)[[1]] )[1];
   logL2 <- ( .C("optimize4", parin2, para, pheno2, getishu2, mahalanobis_dis2)[[1]] )[1];
   logL <- 0 - logL0 - logL2;
   return(logL);
}

get.logL1_sigma1 <- function(par1, par2, phe0, phe2, mahalanobis_dis0, mahalanobis_dis2){ ##-- rho1,rho2
   if(any(par1 < 0)){ return(NA); }    ##-- rho1,rho2
   
   A0n <- c(1,       par2[2],  par2[6],  par2[10]);
   B0n <- c(0,       par2[3],  par2[7],  par2[11]);
   C0n <- c(0,       par2[4],  par2[8],  par2[12]);
   D0n <- c(par2[1], par2[5],  par2[9],  par2[13]);
   A2n <- c(1,       par2[15], par2[19], par2[23]);
   B2n <- c(0,       par2[16], par2[20], par2[24]);
   C2n <- c(0,       par2[17], par2[21], par2[25]);
   D2n <- c(par2[14],par2[18], par2[22], par2[26]);
   
   parin0 <- as.vector( rbind(A0n, B0n, C0n, D0n) );
   pheno0 <- as.vector(t(phe0));
   getishu0 <- dim(phe0)[1];
   para <- c(par1[1], par2[27], par1[2], par2[28:30]);
   
   parin2 <- as.vector( rbind(A2n, B2n, C2n, D2n) );
   pheno2 <- as.vector(t(phe2));
   getishu2 <- dim(phe2)[1];
   
   logL0 <- ( .C("optimize4", parin0, para, pheno0, getishu0, mahalanobis_dis0)[[1]] )[1];
   logL2 <- ( .C("optimize4", parin2, para, pheno2, getishu2, mahalanobis_dis2)[[1]] )[1];
   logL <- 0 - logL0 - logL2;
   return(logL);
}

get.logL1_sigma2 <- function(par1, par2, phe0, phe2, mahalanobis_dis0, mahalanobis_dis2){ ##-- s1,s2
   if(any(par1 < 0)){ return(NA); }    ##-- rho1,rho2
   
   A0n <- c(1,       par2[2],  par2[6],  par2[10]);
   B0n <- c(0,       par2[3],  par2[7],  par2[11]);
   C0n <- c(0,       par2[4],  par2[8],  par2[12]);
   D0n <- c(par2[1], par2[5],  par2[9],  par2[13]);
   A2n <- c(1,       par2[15], par2[19], par2[23]);
   B2n <- c(0,       par2[16], par2[20], par2[24]);
   C2n <- c(0,       par2[17], par2[21], par2[25]);
   D2n <- c(par2[14],par2[18], par2[22], par2[26]);
   
   parin0 <- as.vector( rbind(A0n, B0n, C0n, D0n) );
   pheno0 <- as.vector(t(phe0));
   getishu0 <- dim(phe0)[1];
   para <- c(par2[27], par1[1], par2[28], par1[2], par2[29:30]);
   
   parin2 <- as.vector( rbind(A2n, B2n, C2n, D2n) );
   pheno2 <- as.vector(t(phe2));
   getishu2 <- dim(phe2)[1];
   
   logL0 <- ( .C("optimize4", parin0, para, pheno0, getishu0, mahalanobis_dis0)[[1]] )[1];
   logL2 <- ( .C("optimize4", parin2, para, pheno2, getishu2, mahalanobis_dis2)[[1]] )[1];
   logL <- 0 - logL0 - logL2;
   return(logL);
}

get.logL1_sigma3 <- function(par1, par2, phe0, phe2, mahalanobis_dis0, mahalanobis_dis2){ ##-- rho1,s1
   if(any(par1 < 0)){ return(NA); }    ##-- rho1,rho2
   
   A0n <- c(1,       par2[2],  par2[6],  par2[10]);
   B0n <- c(0,       par2[3],  par2[7],  par2[11]);
   C0n <- c(0,       par2[4],  par2[8],  par2[12]);
   D0n <- c(par2[1], par2[5],  par2[9],  par2[13]);
   A2n <- c(1,       par2[15], par2[19], par2[23]);
   B2n <- c(0,       par2[16], par2[20], par2[24]);
   C2n <- c(0,       par2[17], par2[21], par2[25]);
   D2n <- c(par2[14],par2[18], par2[22], par2[26]);
   
   parin0 <- as.vector( rbind(A0n, B0n, C0n, D0n) );
   pheno0 <- as.vector(t(phe0));
   getishu0 <- dim(phe0)[1];
   para <- c(par1[1:2], par2[27:30]);
   
   parin2 <- as.vector( rbind(A2n, B2n, C2n, D2n) );
   pheno2 <- as.vector(t(phe2));
   getishu2 <- dim(phe2)[1];
   
   logL0 <- ( .C("optimize4", parin0, para, pheno0, getishu0, mahalanobis_dis0)[[1]] )[1];
   logL2 <- ( .C("optimize4", parin2, para, pheno2, getishu2, mahalanobis_dis2)[[1]] )[1];
   logL <- 0 - logL0 - logL2;
   return(logL);
}

get.logL1_sigma4 <- function(par1, par2, phe0, phe2, mahalanobis_dis0, mahalanobis_dis2){ ##-- rho2,s2
   if(any(par1 < 0)){ return(NA); }    ##-- rho1,rho2
   
   A0n <- c(1,       par2[2],  par2[6],  par2[10]);
   B0n <- c(0,       par2[3],  par2[7],  par2[11]);
   C0n <- c(0,       par2[4],  par2[8],  par2[12]);
   D0n <- c(par2[1], par2[5],  par2[9],  par2[13]);
   A2n <- c(1,       par2[15], par2[19], par2[23]);
   B2n <- c(0,       par2[16], par2[20], par2[24]);
   C2n <- c(0,       par2[17], par2[21], par2[25]);
   D2n <- c(par2[14],par2[18], par2[22], par2[26]);
   
   parin0 <- as.vector( rbind(A0n, B0n, C0n, D0n) );
   pheno0 <- as.vector(t(phe0));
   getishu0 <- dim(phe0)[1];
   para <- c(par2[27:28], par1[1:2], par2[29:30]);
   
   parin2 <- as.vector( rbind(A2n, B2n, C2n, D2n) );
   pheno2 <- as.vector(t(phe2));
   getishu2 <- dim(phe2)[1];
   
   logL0 <- ( .C("optimize4", parin0, para, pheno0, getishu0, mahalanobis_dis0)[[1]] )[1];
   logL2 <- ( .C("optimize4", parin2, para, pheno2, getishu2, mahalanobis_dis2)[[1]] )[1];
   logL <- 0 - logL0 - logL2;
   return(logL);
}

get.logL1_sigma5 <- function(par1, par2, phe0, phe2, mahalanobis_dis0, mahalanobis_dis2){ ##-- rho2,s2
   if(abs(par1[1])  > 1){ return(NA); }    ##-- rho1,rho2
   if(abs(par1[2])  > 1){ return(NA); }    ##-- rho, psi   
   
   A0n <- c(1,       par2[2],  par2[6],  par2[10]);
   B0n <- c(0,       par2[3],  par2[7],  par2[11]);
   C0n <- c(0,       par2[4],  par2[8],  par2[12]);
   D0n <- c(par2[1], par2[5],  par2[9],  par2[13]);
   A2n <- c(1,       par2[15], par2[19], par2[23]);
   B2n <- c(0,       par2[16], par2[20], par2[24]);
   C2n <- c(0,       par2[17], par2[21], par2[25]);
   D2n <- c(par2[14],par2[18], par2[22], par2[26]);
   
   parin0 <- as.vector( rbind(A0n, B0n, C0n, D0n) );
   pheno0 <- as.vector(t(phe0));
   getishu0 <- dim(phe0)[1];
   para <- c(par2[27:30], par1[1:2]);
   
   parin2 <- as.vector( rbind(A2n, B2n, C2n, D2n) );
   pheno2 <- as.vector(t(phe2));
   getishu2 <- dim(phe2)[1];
   
   logL0 <- ( .C("optimize4", parin0, para, pheno0, getishu0, mahalanobis_dis0)[[1]] )[1];
   logL2 <- ( .C("optimize4", parin2, para, pheno2, getishu2, mahalanobis_dis2)[[1]] )[1];
   logL <- 0 - logL0 - logL2;
   return(logL);
}

shape.get.mean <- function(An, Bn, Cn, Dn, k, sample_points_n) {
  ief1 <- iefourier(An, Bn, Cn, Dn, k, sample_points_n, 0, 0);
  mean_phe <- c(ief1$x, ief1$y);
  return( mean_phe );
}

get.LR <- function(phe, marker, mahalanobis_dis, chuzhi, raw_jieguo, jishu){
  id0 <- which(marker == 0);
  id2 <- which(marker == 1);
  phe0 <- phe[id0, ];
  phe2 <- phe[id2, ];
  
  mahalanobis_dis  <- mahalanobis_dis;
  mahalanobis_dis0 <- mahalanobis_dis[id0,];
  mahalanobis_dis2 <- mahalanobis_dis[id2,];
  mahalanobis_dis   <- as.vector(t(mahalanobis_dis));
  mahalanobis_dis0  <- as.vector(t(mahalanobis_dis0));
  mahalanobis_dis2  <- as.vector(t(mahalanobis_dis2));
  
  min.par <- as.vector(chuzhi);
  cat("chuzhi:", min.par, "\n");
  if(abs(min.par[18]) > 1){ min.par[18] <- runif(1, -1, 1); }
  if(abs(min.par[19]) > 1){ min.par[19] <- runif(1, -1, 1); }
  
  ####------- H0 -------######
  min.val <- Inf;
  counts <- 1;
  last_diedai <- 1;
  now_diedai <- Inf;
  while(abs(last_diedai - now_diedai) > 0.0001){ #####---- test2, first var, second miu
    last_diedai <- now_diedai;
    cat("counts = ", counts, "\n");
    
    ####----------------------- get.logL0_sigma;
    par1 <- min.par[c(14,15,16,17,18,19)]; 
    par2 <- min.par[-c(14,15,16,17,18,19)];
    L0 <- try(optim(par1, get.logL0_sigma, par2=par2, phe=phe, mahalanobis_dis=mahalanobis_dis, method="Nelder-Mead"), TRUE);
    if( class(L0)=="try-error" ){ par1 <- as.vector(chuzhi[1,15:20]); }
    if(counts == 1){ loops0 <- 1; }
    if(counts == 2){ loops0 <- 1; }
    if(counts >= 3){ loops0 <- 1; }
    for(loop in 1:loops0){
      L0 <- try(optim(par1, get.logL0_sigma, par2=par2, phe=phe, mahalanobis_dis=mahalanobis_dis, method="Nelder-Mead"), TRUE);
      if( class(L0)=="try-error" ){
         par1 <- rnorm(6, 0.5, 0.1);
         loop <- loop + 0;
      }else{
         if(L0$value <= min.val){
            min.par <- c(par2[1:13], L0$par);
            min.val <- L0$value;
            cat("logL0_sigma first",loop, " min.val, min.par:", min.val, min.par, "\n\n");
         }
         par1 <- L0$par * runif(6, 0.8, 1.2);
      }
    }
    
    ####----------------------- get.logL0_sigma1;
    par1 <- min.par[c(14,16)]; 
    par2 <- min.par[-c(14,16)];
    if(counts == 1){ loops0 <- 1; }
    if(counts == 2){ loops0 <- 1; }
    if(counts >= 3){ loops0 <- 1; }
    for(loop in 1:loops0){
      L0 <- try(optim(par1, get.logL0_sigma1, par2=par2, phe=phe, mahalanobis_dis=mahalanobis_dis, method="Nelder-Mead"), TRUE);      
      if( class(L0)=="try-error" ){
         par1 <- rnorm(2, 0.001, 0.01);
         loop <- loop + 0;
      }else{
         if(L0$value <= min.val){
            min.par <- c(par2[1:13], (L0$par)[1], par2[14], (L0$par)[2], par2[15:17]);
            min.val <- L0$value;
            cat("logL0_sigma1 first",loop, " min.val, min.par:", min.val, min.par, "\n\n");
         }
         par1 <- L0$par * runif(2, 0.8, 1.2);
      }
    }
    
    ####----------------------- get.logL0_sigma2;
    par1 <- min.par[c(15,17)]; 
    par2 <- min.par[-c(15,17)];
    if(counts == 1){ loops0 <- 1; }
    if(counts == 2){ loops0 <- 1; }
    if(counts >= 3){ loops0 <- 1; }
    for(loop in 1:loops0){
      L0 <- try(optim(par1, get.logL0_sigma2, par2=par2, phe=phe, mahalanobis_dis=mahalanobis_dis, method="Nelder-Mead"), TRUE);      
      if( class(L0)=="try-error" ){
         par1 <- rnorm(2, 0.005, 0.01);
         loop <- loop + 0;
      }else{
         if(L0$value <= min.val){
            min.par <- c(par2[1:13], par2[14], (L0$par)[1], par2[15], (L0$par)[2], par2[16:17]);
            min.val <- L0$value;
            cat("logL0_sigma2 first",loop, " min.val, min.par:", min.val, min.par, "\n\n");
         }
         par1 <- L0$par * runif(2, 0.8, 1.2);
      }
    }
    
    ####----------------------- get.logL0_sigma3;
    par1 <- min.par[c(14,15)]; 
    par2 <- min.par[-c(14,15)];
    if(counts == 1){ loops0 <- 1; }
    if(counts == 2){ loops0 <- 1; }
    if(counts >= 3){ loops0 <- 1; }
    for(loop in 1:loops0){
      next;
      L0 <- try(optim(par1, get.logL0_sigma3, par2=par2, phe=phe, mahalanobis_dis=mahalanobis_dis, method="Nelder-Mead"), TRUE);      
      if( class(L0)=="try-error" ){
         par1 <- rnorm(2, 0.005, 0.01);
         loop <- loop + 0;
      }else{
         if(L0$value <= min.val){
            min.par <- c(par2[1:13], (L0$par)[1:2], par2[14:17]);
            min.val <- L0$value;
            cat("logL0_sigma3 first",loop, " min.val, min.par:", min.val, min.par, "\n\n");
         }
         par1 <- L0$par * runif(2, 0.8, 1.2);
      }
    }
    
    ####----------------------- get.logL0_sigma4;
    par1 <- min.par[c(16,17)]; 
    par2 <- min.par[-c(16,17)];
    if(counts == 1){ loops0 <- 1; }
    if(counts == 2){ loops0 <- 1; }
    if(counts >= 3){ loops0 <- 1; }
    for(loop in 1:loops0){
      next;
      L0 <- try(optim(par1, get.logL0_sigma4, par2=par2, phe=phe, mahalanobis_dis=mahalanobis_dis, method="Nelder-Mead"), TRUE);      
      if( class(L0)=="try-error" ){
         par1 <- rnorm(2, 0.005, 0.01);
         loop <- loop + 0;
      }else{
         if(L0$value <= min.val){
            min.par <- c(par2[1:13], par2[14:15], (L0$par)[1:2], par2[16:17]);
            min.val <- L0$value;
            cat("logL0_sigma4 first",loop, " min.val, min.par:", min.val, min.par, "\n\n");
         }
         par1 <- L0$par * runif(2, 0.8, 1.2);
      }
    }
    
    ####----------------------- get.logL0_sigma5;
    par1 <- min.par[c(18,19)]; 
    par2 <- min.par[-c(18,19)];
    if(counts == 1){ loops0 <- 1; }
    if(counts == 2){ loops0 <- 1; }
    if(counts >= 3){ loops0 <- 1; }
    for(loop in 1:loops0){
      L0 <- try(optim(par1, get.logL0_sigma5, par2=par2, phe=phe, mahalanobis_dis=mahalanobis_dis, method="Nelder-Mead"), TRUE);
      if( class(L0)=="try-error" ){
         par1 <- rnorm(2, 0.005, 0.01);
         loop <- loop + 0;
      }else{
         if(L0$value <= min.val){
            min.par <- c(par2[1:17], (L0$par)[1:2]);
            min.val <- L0$value;
            cat("logL0_sigma5 first",loop, " min.val, min.par:", min.val, min.par, "\n\n");
         }
         par1 <- L0$par * runif(2, 0.8, 1.2);
      }
    }
    
    ####----------------------- get.logL0_ABCD1;
    par1 <- min.par[1]; 
    par2 <- min.par[-1];
    for(loop in 1:1){
    L0 <- try(optimize(get.logL0_ABCD1, par2=par2, phe=phe, mahalanobis_dis=mahalanobis_dis, lower=-1, upper=1), TRUE);
      if(L0$objective <= min.val){
        min.par <- c(L0$minimum, par2);
        min.val <- L0$objective;
        cat("logL0_ABCD1 ",loop, " min.val, min.par:", min.val, min.par, "\n\n");
      }
    }
    
    ####----------------------- get.logL0_ABCD2;
    par1 <- min.par[c(2,3,4,5)]; 
    par2 <- min.par[-c(2,3,4,5)];
    for(loop in 1:1){
      L0 <- try(optim(par1, get.logL0_ABCD2, par2=par2, phe=phe, mahalanobis_dis=mahalanobis_dis, method="Nelder-Mead"), TRUE);
      if( class(L0)=="try-error" ){
        par1 <- rnorm(4, 0.5, 0.1);
        loop <- loop + 0;
      }else{
         if(L0$value <= min.val){
            min.par <- c(par2[1], L0$par, par2[2:15]);
            min.val <- L0$value;
            cat("logL0_ABCD2 ",loop, " min.val, min.par:", min.val, min.par, "\n\n");
         }
         par1 <- L0$par * runif(4, 0.8, 1.2);
      }
    }
    
    ####----------------------- get.logL0_ABCD3;
    par1 <- min.par[c(6,7,8,9)]; 
    par2 <- min.par[-c(6,7,8,9)];
    for(loop in 1:1){
      L0 <- try(optim(par1, get.logL0_ABCD3, par2=par2, phe=phe, mahalanobis_dis=mahalanobis_dis, method="Nelder-Mead"), TRUE);
      if( class(L0)=="try-error" ){
         par1 <- rnorm(4, 0.5, 0.1);
         loop <- loop + 0;
      }else{
         if(L0$value <= min.val){
            min.par <- c(par2[1:5], L0$par, par2[6:15]);
            min.val <- L0$value;
            cat("logL0_ABCD3 ",loop, " min.val, min.par:", min.val, min.par, "\n\n");
         }
         par1 <- L0$par * runif(4, 0.8, 1.2);
      }
    }
    
    ####----------------------- get.logL0_ABCD4;
    par1 <- min.par[c(10,11,12,13)]; 
    par2 <- min.par[-c(10,11,12,13)];
    for(loop in 1:1){
      L0 <- try(optim(par1, get.logL0_ABCD4, par2=par2, phe=phe, mahalanobis_dis=mahalanobis_dis, method="Nelder-Mead"), TRUE);
      if( class(L0)=="try-error" ){
         parin <- rnorm(4, 0.5, 0.1);
         loop <- loop + 0;
      }else{
         if(L0$value <= min.val){
            min.par <- c(par2[1:9], L0$par, par2[10:15]);
            min.val <- L0$value;
            cat("logL0_ABCD4 ",loop, " min.val, min.par:", min.val, min.par, "\n\n");
         }
         par1 <- L0$par * runif(4, 0.8, 1.2);
      }
    }
    
    ####----------------------- get.logL0_ABCD_all;
    par1 <- min.par[1:13]; 
    par2 <- min.par[14:19];
    for(loop in 1:1){
      L0 <- try(optim(par1, get.logL0_ABCD_all, par2=par2, phe=phe, mahalanobis_dis=mahalanobis_dis, method="Nelder-Mead"), TRUE);
      if( class(L0)=="try-error" ){
         parin <- rnorm(13, 0.5, 0.1);
         loop <- loop + 0;
      }else{
         if(L0$value <= min.val){
            min.par <- c(L0$par, par2);
            min.val <- L0$value;
            cat("logL0_ABCD_all ",loop, " min.val, min.par:", min.val, min.par, "\n\n");
         }
         par1 <- L0$par * runif(13, 0.8, 1.2);
      }
    }
    
    now_diedai <- min.val;
    counts <- counts + 1;
  }

  ####------- H1 -------######
  min.par2 <- c(min.par[1:13], min.par[1:13], min.par[14:19]);
  min.val2 <- min.val;
  counts <- 1;
  last_diedai <- 1;
  now_diedai <- Inf;
  while(abs(last_diedai - now_diedai) > 0.003){
    last_diedai <- now_diedai;
    cat("counts = ", counts, "\n");
    
    ####----------------------- get.logL1_ABCD1;
    par1 <- min.par2[c(1,14)]; 
    par2 <- min.par2[-c(1,14)];
    for(loop in 1:1){
      L1 <- try(optim(par1, get.logL1_ABCD1, par2=par2, phe0=phe0, phe2=phe2, 
                      mahalanobis_dis0=mahalanobis_dis0, mahalanobis_dis2=mahalanobis_dis2, method="Nelder-Mead"), TRUE);
      if( class(L1)=="try-error" ){
        par1 <- rnorm(2, 0.5, 0.1);
        loop <- loop + 0;
      }else{
         if(L1$value <= min.val2){
            min.par2 <- c(L1$par[1], par2[1:12], L1$par[2], par2[13:24], par2[25:30]);
            min.val2 <- L1$value;
            cat("logL1_ABCD1 ",loop, " min.val2, min.par2:", min.val2, min.par2, "\n\n");
         }
         par1 <- L1$par * runif(2, 0.8, 1.2);
      }
    }
    
    ####----------------------- get.logL1_ABCD2;
    par1 <- min.par2[c(2:5,15:18)]; 
    par2 <- min.par2[-c(2:5,15:18)];
    for(loop in 1:1){
      L1 <- try(optim(par1, get.logL1_ABCD2, par2=par2, phe0=phe0, phe2=phe2, 
                      mahalanobis_dis0=mahalanobis_dis0, mahalanobis_dis2=mahalanobis_dis2, method="Nelder-Mead"), TRUE);
      if( class(L1)=="try-error" ){
        par1 <- rnorm(8, 0.5, 0.1);
        loop <- loop + 0;
      }else{
         if(L1$value <= min.val2){
            min.par2 <- c(par2[1], L1$par[1:4], par2[2:9], par2[10], L1$par[5:8], par2[11:24]);
            min.val2 <- L1$value;
            cat("logL1_ABCD2 ",loop, " min.val2, min.par2:", min.val2, min.par2, "\n\n");
         }
         par1 <- L1$par * runif(8, 0.8, 1.2);
      }
    }
    
    ####----------------------- get.logL1_ABCD3;
    par1 <- min.par2[c(6:9,19:22)]; 
    par2 <- min.par2[-c(6:9,19:22)];
    for(loop in 1:1){
      L1 <- try(optim(par1, get.logL1_ABCD3, par2=par2, phe0=phe0, phe2=phe2, 
                      mahalanobis_dis0=mahalanobis_dis0, mahalanobis_dis2=mahalanobis_dis2, method="Nelder-Mead"), TRUE);
      if( class(L1)=="try-error" ){
         par1 <- rnorm(8, 0.5, 0.1);
         loop <- loop + 0;
      }else{
         if(L1$value <= min.val2){
            min.par2 <- c(par2[1:5], L1$par[1:4], par2[6:9], par2[10:14], L1$par[5:8], par2[15:24]);
            min.val2 <- L1$value;
            cat("logL1_ABCD3 ",loop, " min.val2, min.par2:", min.val2, min.par2, "\n\n");
         }
         par1 <- L1$par * runif(8, 0.8, 1.2);
      }
    }
    
    ####----------------------- get.logL1_ABCD4;
    par1 <- min.par2[c(10:13,23:26)]; 
    par2 <- min.par2[-c(10:13,23:26)];
    for(loop in 1:1){
      L1 <- try(optim(par1, get.logL1_ABCD4, par2=par2, phe0=phe0, phe2=phe2, 
                      mahalanobis_dis0=mahalanobis_dis0, mahalanobis_dis2=mahalanobis_dis2, method="Nelder-Mead"), TRUE);
      if( class(L1)=="try-error" ){
         par1 <- rnorm(8, 0.5, 0.1);
         loop <- loop + 0;
      }else{
         if(L1$value <= min.val2){
            min.par2 <- c(par2[1:9], L1$par[1:4], par2[10:18], L1$par[5:8], par2[19:24]);
            min.val2 <- L1$value;
            cat("logL1_ABCD4 ",loop, " min.val2, min.par2:", min.val2, min.par2, "\n\n");
         }
         par1 <- L1$par * runif(8, 0.8, 1.2);
      }
    }
    
    ####----------------------- get.logL1_sigma;
    par1 <- min.par2[c(27:32)]; 
    par2 <- min.par2[-c(27:32)];
    for(loop in 1:1){
      L1 <- try(optim(par1, get.logL1_sigma, par2=par2, phe0=phe0, phe2=phe2, 
                      mahalanobis_dis0=mahalanobis_dis0, mahalanobis_dis2=mahalanobis_dis2, method="Nelder-Mead"), TRUE);
      if( class(L1)=="try-error" ){
         par1 <- rnorm(6, 0.5, 0.1);
         loop <- loop + 0;
      }else{
         if(L1$value <= min.val2){
            min.par2 <- c(par2[1:26], L1$par);
            min.val2 <- L1$value;
            cat("logL1_sigma ",loop, " min.val2, min.par2:", min.val2, min.par2, "\n\n");
         }
         par1 <- L1$par * runif(6, 0.8, 1.2);
      }
    }
    
    ####----------------------- get.logL1_sigma1;
    par1 <- min.par2[c(27,29)]; 
    par2 <- min.par2[-c(27,29)];
    for(loop in 1:1){
      L1 <- try(optim(par1, get.logL1_sigma1, par2=par2, phe0=phe0, phe2=phe2, 
                      mahalanobis_dis0=mahalanobis_dis0, mahalanobis_dis2=mahalanobis_dis2, method="Nelder-Mead"), TRUE);
      if( class(L1)=="try-error" ){
         par1 <- rnorm(2, 0.5, 0.1);
         loop <- loop + 0;
      }else{
         if(L1$value <= min.val2){
            min.par2 <- c(par2[1:26], L1$par[1], par2[27], L1$par[2], par2[28:30]);
            min.val2 <- L1$value;
            cat("logL1_sigma1 ",loop, " min.val2, min.par2:", min.val2, min.par2, "\n\n");
         }
         par1 <- L1$par * runif(2, 0.8, 1.2);
      }
    }
    
    ####----------------------- get.logL1_sigma2;
    par1 <- min.par2[c(28,30)]; 
    par2 <- min.par2[-c(28,30)];
    for(loop in 1:1){
      #next;
      L1 <- try(optim(par1, get.logL1_sigma2, par2=par2, phe0=phe0, phe2=phe2, 
                      mahalanobis_dis0=mahalanobis_dis0, mahalanobis_dis2=mahalanobis_dis2, method="Nelder-Mead"), TRUE);
      if( class(L1)=="try-error" ){
         par1 <- rnorm(2, 0.5, 0.1);
         loop <- loop + 0;
      }else{
         if(L1$value <= min.val2){
            min.par2 <- c(par2[1:26], par2[27], L1$par[1], par2[28], L1$par[2], par2[29:30]);
            min.val2 <- L1$value;
            cat("logL1_sigma2 ",loop, " min.val2, min.par2:", min.val2, min.par2, "\n\n");
         }
         par1 <- L1$par * runif(2, 0.8, 1.2);
      }
    }
    
    ####----------------------- get.logL1_sigma3;
    par1 <- min.par2[c(27,28)]; 
    par2 <- min.par2[-c(27,28)];
    for(loop in 1:1){
      #next;
      L1 <- try(optim(par1, get.logL1_sigma3, par2=par2, phe0=phe0, phe2=phe2, 
                      mahalanobis_dis0=mahalanobis_dis0, mahalanobis_dis2=mahalanobis_dis2, method="Nelder-Mead"), TRUE);
      if( class(L1)=="try-error" ){
         par1 <- rnorm(2, 0.5, 0.1);
         loop <- loop + 0;
      }else{
         if(L1$value <= min.val2){
            min.par2 <- c(par2[1:26], L1$par, par2[27:30]);
            min.val2 <- L1$value;
            cat("logL1_sigma3 ",loop, " min.val2, min.par2:", min.val2, min.par2, "\n\n");
         }
         par1 <- L1$par * runif(2, 0.8, 1.2);
      }
    }
    
    ####----------------------- get.logL1_sigma4;
    par1 <- min.par2[c(29,30)]; 
    par2 <- min.par2[-c(29,30)];
    for(loop in 1:1){
      #next;
      L1 <- try(optim(par1, get.logL1_sigma4, par2=par2, phe0=phe0, phe2=phe2, 
                      mahalanobis_dis0=mahalanobis_dis0, mahalanobis_dis2=mahalanobis_dis2, method="Nelder-Mead"), TRUE);
      if( class(L1)=="try-error" ){
         par1 <- rnorm(2, 0.5, 0.1);
         loop <- loop + 0;
      }else{
         if(L1$value <= min.val2){
            min.par2 <- c(par2[1:26], par2[27:28], L1$par, par2[29:30]);
            min.val2 <- L1$value;
            cat("logL1_sigma4 ",loop, " min.val2, min.par2:", min.val2, min.par2, "\n\n");
         }
         par1 <- L1$par * runif(2, 0.8, 1.2);
      }
    }
    
    ####----------------------- get.logL1_sigma5;
    par1 <- min.par2[c(31,32)]; 
    par2 <- min.par2[-c(31,32)];
    for(loop in 1:1){
      L1 <- try(optim(par1, get.logL1_sigma5, par2=par2, phe0=phe0, phe2=phe2, 
                      mahalanobis_dis0=mahalanobis_dis0, mahalanobis_dis2=mahalanobis_dis2, method="Nelder-Mead"), TRUE);
      if( class(L1)=="try-error" ){
         par1 <- rnorm(2, 0.5, 0.1);
         loop <- loop + 0;
      }else{
         if(L1$value <= min.val2){
            min.par2 <- c(par2[1:26], par2[27:30], L1$par);
            min.val2 <- L1$value;
            cat("logL1_sigma5 ",loop, " min.val2, min.par2:", min.val2, min.par2, "\n\n");
         }
         par1 <- L1$par * runif(2, 0.8, 1.2);
      }
    }
    
    now_diedai <- min.val2;
    if(counts >= 6){ 
      now_diedai <- last_diedai;
      next; 
    }
    counts <- counts + 1;  
  }

  if(1 == 1){
    mats <- matrix(1,8,5);
    mats[1:4,] <- 1;
    mats[5:8,] <- 2;
    layout(mats);
    if(1 == 1){
      par(mar=c(3,3,1,1));
      matplot(phe[,c(1:70,1)], phe[,c(71:140,71)], asp=1, col="lightblue", type="n", lty=2, xlab="", ylab="");
      for(kk in 1:dim(phe)[1]){
        lines(phe[kk,c(1:70,1)], phe[kk,c(71:140,71)], asp=1, col="lightblue", type="l", lty=2);
      }
    
      par1 <- min.par[1:13];
      An <- c(1,       par1[2], par1[6], par1[10]);
      Bn <- c(0,       par1[3], par1[7], par1[11]);
      Cn <- c(0,       par1[4], par1[8], par1[12]);
      Dn <- c(par1[1], par1[5], par1[9], par1[13]);
      curve <- shape.get.mean(An, Bn, Cn, Dn, length(An), sample_points_n);
      lines(curve[c(1:70,1)], curve[c(71:140,71)], asp=1, col="black", type="l");
    }
    
    if(1 == 1){
      par(mar=c(3,3,1,1));
      matplot(phe[,c(1:70,1)], phe[,c(71:140,71)], asp=1, col="lightblue", type="n", lty=2, xlab="", ylab="");
      for(kk in 1:dim(phe)[1]){
        lines(phe[kk,c(1:70,1)], phe[kk,c(71:140,71)], asp=1, col="lightblue", type="l", lty=2);
      }
    
      par1 <- min.par2[1:13];
      An <- c(1,       par1[2], par1[6], par1[10]);
      Bn <- c(0,       par1[3], par1[7], par1[11]);
      Cn <- c(0,       par1[4], par1[8], par1[12]);
      Dn <- c(par1[1], par1[5], par1[9], par1[13]);
      curve <- shape.get.mean(An, Bn, Cn, Dn, length(An), sample_points_n);
      lines(curve[c(1:70,1)], curve[c(71:140,71)], asp=1, col="blue", type="l");
    
      par2 <- min.par2[14:26];
      An <- c(1,       par2[2], par2[6], par2[10]);
      Bn <- c(0,       par2[3], par2[7], par2[11]);
      Cn <- c(0,       par2[4], par2[8], par2[12]);
      Dn <- c(par2[1], par2[5], par2[9], par2[13]);
      curve <- shape.get.mean(An, Bn, Cn, Dn, length(An), sample_points_n);
      lines(curve[c(1:70,1)], curve[c(71:140,71)], asp=1, col="red", type="l");
    }
  }
  
  ####------- conclusion -------######
  LR2 <- 2*(min.val - min.val2);
  res <- c(LR2, min.val, min.val2, min.par2);
  return( res );
}


#############--- 3 genotype -----###########
get3.logL1 <- function(pars, phe0, phe1, phe2, mahalanobis_dis0, mahalanobis_dis1, mahalanobis_dis2){
   if(any(abs(pars[1:39]) > 1)){ return(NA); }
   if(any(par1[40:43] < 0)){ return(NA); }    ##-- rho1,rho2
   if(abs(par1[44])  > 1){ return(NA); }    ##-- rho1,rho2
   if(abs(par1[45])  > 1){ return(NA); }    ##-- rho, psi
   
   A0n <- c(1,       pars[2], pars[6], pars[10]);
   B0n <- c(0,       pars[3], pars[7], pars[11]);
   C0n <- c(0,       pars[4], pars[8], pars[12]);
   D0n <- c(pars[1], pars[5], pars[9], pars[13]);   
   
   A1n <- c(1,        pars[15], pars[19], pars[23]);
   B1n <- c(0,        pars[16], pars[20], pars[24]);
   C1n <- c(0,        pars[17], pars[21], pars[25]);
   D1n <- c(pars[14], pars[18], pars[22], pars[26]);   
   
   A2n <- c(1,        pars[28], pars[32], pars[36]);
   B2n <- c(0,        pars[29], pars[33], pars[37]);
   C2n <- c(0,        pars[30], pars[34], pars[38]);
   D2n <- c(pars[27], pars[31], pars[35], pars[39]);
   
   parin0 <- as.vector( rbind(A0n, B0n, C0n, D0n) );
   pheno0 <- as.vector(t(phe0));
   getishu0 <- dim(phe0)[1];
   
   parin1 <- as.vector( rbind(A1n, B1n, C1n, D1n) );
   pheno1 <- as.vector(t(phe1));
   getishu1 <- dim(phe1)[1];
   
   parin2 <- as.vector( rbind(A2n, B2n, C2n, D2n) );
   pheno2 <- as.vector(t(phe2));
   getishu2 <- dim(phe2)[1];
   
   para <- pars[40:45];
   
   logL0 <- ( .C("optimize4", parin0, para, pheno0, getishu0, mahalanobis_dis0)[[1]] )[1];
   logL1 <- ( .C("optimize4", parin1, para, pheno1, getishu1, mahalanobis_dis1)[[1]] )[1];
   logL2 <- ( .C("optimize4", parin2, para, pheno2, getishu2, mahalanobis_dis2)[[1]] )[1];
   
   logL <- 0 - logL0- logL1 - logL2;
   return(logL);
}

get3.logL1_ABCD1 <- function(par1, par2, phe0, phe1, phe2, mahalanobis_dis0, mahalanobis_dis1, mahalanobis_dis2){
   if(any(abs(par1) > 1)){ return(NA); }   
   A0n <- c(1,       par2[1], par2[5], par2[9]);
   B0n <- c(0,       par2[2], par2[6], par2[10]);
   C0n <- c(0,       par2[3], par2[7], par2[11]);
   D0n <- c(par1[1], par2[4], par2[8], par2[12]);

   A1n <- c(1,       par2[13], par2[17], par2[21]);
   B1n <- c(0,       par2[14], par2[18], par2[22]);
   C1n <- c(0,       par2[15], par2[19], par2[23]);
   D1n <- c(par1[2], par2[16], par2[20], par2[24]);

   A2n <- c(1,       par2[25], par2[29], par2[33]);
   B2n <- c(0,       par2[26], par2[30], par2[34]);
   C2n <- c(0,       par2[27], par2[31], par2[35]);
   D2n <- c(par1[3], par2[28], par2[32], par2[36]);
   
   parin0 <- as.vector( rbind(A0n, B0n, C0n, D0n) );
   pheno0 <- as.vector(t(phe0));
   getishu0 <- dim(phe0)[1];
   
   parin1 <- as.vector( rbind(A1n, B1n, C1n, D1n) );
   pheno1 <- as.vector(t(phe1));
   getishu1 <- dim(phe1)[1];
   
   parin2 <- as.vector( rbind(A2n, B2n, C2n, D2n) );
   pheno2 <- as.vector(t(phe2));
   getishu2 <- dim(phe2)[1];
   
   para <- par2[37:42];
   
   logL0 <- ( .C("optimize4", parin0, para, pheno0, getishu0, mahalanobis_dis0)[[1]] )[1];
   logL1 <- ( .C("optimize4", parin1, para, pheno1, getishu1, mahalanobis_dis1)[[1]] )[1];
   logL2 <- ( .C("optimize4", parin2, para, pheno2, getishu2, mahalanobis_dis2)[[1]] )[1];
   logL <- 0 - logL0 - logL1 - logL2;
   return(logL);
}

get3.logL1_ABCD2 <- function(par1, par2, phe0, phe1, phe2, mahalanobis_dis0, mahalanobis_dis1, mahalanobis_dis2){
   if(any(abs(par1) > 1)){ return(NA); }
   A0n <- c(1,        par1[1], par2[2],  par2[6]);
   B0n <- c(0,        par1[2], par2[3],  par2[7]);
   C0n <- c(0,        par1[3], par2[4],  par2[8]);
   D0n <- c(par2[1],  par1[4], par2[5],  par2[9]);
   
   A1n <- c(1,        par1[5], par2[11], par2[15]);
   B1n <- c(0,        par1[6], par2[12], par2[16]);
   C1n <- c(0,        par1[7], par2[13], par2[17]);
   D1n <- c(par2[10], par1[8], par2[14], par2[18]);
   
   A2n <- c(1,        par1[9], par2[20], par2[24]);
   B2n <- c(0,        par1[10], par2[21], par2[25]);
   C2n <- c(0,        par1[11], par2[22], par2[26]);
   D2n <- c(par2[19], par1[12], par2[23], par2[27]);
   
   parin0 <- as.vector( rbind(A0n, B0n, C0n, D0n) );
   pheno0 <- as.vector(t(phe0));
   getishu0 <- dim(phe0)[1];
   
   parin1 <- as.vector( rbind(A1n, B1n, C1n, D1n) );
   pheno1 <- as.vector(t(phe1));
   getishu1 <- dim(phe1)[1];
   
   parin2 <- as.vector( rbind(A2n, B2n, C2n, D2n) );
   pheno2 <- as.vector(t(phe2));
   getishu2 <- dim(phe2)[1];
   
   para <- par2[28:33];
   
   logL0 <- ( .C("optimize4", parin0, para, pheno0, getishu0, mahalanobis_dis0)[[1]] )[1];
   logL1 <- ( .C("optimize4", parin1, para, pheno1, getishu1, mahalanobis_dis1)[[1]] )[1];
   logL2 <- ( .C("optimize4", parin2, para, pheno2, getishu2, mahalanobis_dis2)[[1]] )[1];
   logL <- 0 - logL0 - logL1 - logL2;
   return(logL);
}

get3.logL1_ABCD3 <- function(par1, par2, phe0, phe1, phe2, mahalanobis_dis0, mahalanobis_dis1, mahalanobis_dis2){
   if(any(abs(par1) > 1)){ return(NA); }   
   A0n <- c(1,       par2[2],  par1[1], par2[6]);
   B0n <- c(0,       par2[3],  par1[2], par2[7]);
   C0n <- c(0,       par2[4],  par1[3], par2[8]);
   D0n <- c(par2[1], par2[5],  par1[4], par2[9]);
   
   A1n <- c(1,       par2[11],  par1[5], par2[15]);
   B1n <- c(0,       par2[12],  par1[6], par2[16]);
   C1n <- c(0,       par2[13],  par1[7], par2[17]);
   D1n <- c(par2[10], par2[14], par1[8], par2[18]);
   
   A2n <- c(1,       par2[20], par1[9],  par2[24]);
   B2n <- c(0,       par2[21], par1[10], par2[25]);
   C2n <- c(0,       par2[22], par1[11], par2[26]);
   D2n <- c(par2[19],par2[23], par1[12], par2[27]);
   
   parin0 <- as.vector( rbind(A0n, B0n, C0n, D0n) );
   pheno0 <- as.vector(t(phe0));
   getishu0 <- dim(phe0)[1];
   
   parin1 <- as.vector( rbind(A1n, B1n, C1n, D1n) );
   pheno1 <- as.vector(t(phe1));
   getishu1 <- dim(phe1)[1];
   
   parin2 <- as.vector( rbind(A2n, B2n, C2n, D2n) );
   pheno2 <- as.vector(t(phe2));
   getishu2 <- dim(phe2)[1];
   
   para <- par2[28:33];
   
   logL0 <- ( .C("optimize4", parin0, para, pheno0, getishu0, mahalanobis_dis0)[[1]] )[1];
   logL1 <- ( .C("optimize4", parin1, para, pheno1, getishu1, mahalanobis_dis1)[[1]] )[1];
   logL2 <- ( .C("optimize4", parin2, para, pheno2, getishu2, mahalanobis_dis2)[[1]] )[1];
   logL <- 0 - logL0 - logL1 - logL2;
   return(logL);
}

get3.logL1_ABCD4 <- function(par1, par2, phe0, phe1, phe2, mahalanobis_dis0, mahalanobis_dis1, mahalanobis_dis2){
   if(any(abs(par1) > 1)){ return(NA); }
   A0n <- c(1,       par2[2],  par2[6],  par1[1]);
   B0n <- c(0,       par2[3],  par2[7],  par1[2]);
   C0n <- c(0,       par2[4],  par2[8],  par1[3]);
   D0n <- c(par2[1], par2[5],  par2[9],  par1[4]);
   
   A1n <- c(1,       par2[11], par2[15], par1[5]);
   B1n <- c(0,       par2[12], par2[16], par1[6]);
   C1n <- c(0,       par2[13], par2[17], par1[7]);
   D1n <- c(par2[10],par2[14], par2[18], par1[8]);
   
   A2n <- c(1,       par2[20], par2[24], par1[9]);
   B2n <- c(0,       par2[21], par2[25], par1[10]);
   C2n <- c(0,       par2[22], par2[26], par1[11]);
   D2n <- c(par2[19],par2[23], par2[27], par1[12]);
   
   parin0 <- as.vector( rbind(A0n, B0n, C0n, D0n) );
   pheno0 <- as.vector(t(phe0));
   getishu0 <- dim(phe0)[1];
   
   parin1 <- as.vector( rbind(A1n, B1n, C1n, D1n) );
   pheno1 <- as.vector(t(phe1));
   getishu1 <- dim(phe1)[1];
   
   parin2 <- as.vector( rbind(A2n, B2n, C2n, D2n) );
   pheno2 <- as.vector(t(phe2));
   getishu2 <- dim(phe2)[1];
   
   para <- par2[28:33];
   
   logL0 <- ( .C("optimize4", parin0, para, pheno0, getishu0, mahalanobis_dis0)[[1]] )[1];
   logL1 <- ( .C("optimize4", parin1, para, pheno1, getishu1, mahalanobis_dis1)[[1]] )[1];
   logL2 <- ( .C("optimize4", parin2, para, pheno2, getishu2, mahalanobis_dis2)[[1]] )[1];
   logL <- 0 - logL0 - logL1 - logL2;
   return(logL);
}

get3.logL1_sigma <- function(par1, par2, phe0, phe1, phe2, mahalanobis_dis0, mahalanobis_dis1, mahalanobis_dis2){
   if(any(par1[1:4] < 0)){ return(NA); }    ##-- rho1,rho2
   if(abs(par1[5])  > 1){ return(NA); }    ##-- rho1,rho2
   if(abs(par1[6])  > 1){ return(NA); }    ##-- rho, psi
   
   A0n <- c(1,       par2[2],  par2[6],  par2[10]);
   B0n <- c(0,       par2[3],  par2[7],  par2[11]);
   C0n <- c(0,       par2[4],  par2[8],  par2[12]);
   D0n <- c(par2[1], par2[5],  par2[9],  par2[13]);
   
   A1n <- c(1,       par2[15], par2[19], par2[23]);
   B1n <- c(0,       par2[16], par2[20], par2[24]);
   C1n <- c(0,       par2[17], par2[21], par2[25]);
   D1n <- c(par2[14],par2[18], par2[22], par2[26]);
   
   A2n <- c(1,       par2[28], par2[32], par2[36]);
   B2n <- c(0,       par2[29], par2[33], par2[37]);
   C2n <- c(0,       par2[30], par2[34], par2[38]);
   D2n <- c(par2[27],par2[31], par2[35], par2[39]);
   
   
   parin0 <- as.vector( rbind(A0n, B0n, C0n, D0n) );
   pheno0 <- as.vector(t(phe0));
   getishu0 <- dim(phe0)[1];
   
   parin1 <- as.vector( rbind(A1n, B1n, C1n, D1n) );
   pheno1 <- as.vector(t(phe1));
   getishu1 <- dim(phe1)[1];
   
   parin2 <- as.vector( rbind(A2n, B2n, C2n, D2n) );
   pheno2 <- as.vector(t(phe2));
   getishu2 <- dim(phe2)[1];
   
   para <- par1;
   
   logL0 <- ( .C("optimize4", parin0, para, pheno0, getishu0, mahalanobis_dis0)[[1]] )[1];
   logL1 <- ( .C("optimize4", parin1, para, pheno1, getishu1, mahalanobis_dis1)[[1]] )[1];
   logL2 <- ( .C("optimize4", parin2, para, pheno2, getishu2, mahalanobis_dis2)[[1]] )[1];
   logL <- 0 - logL0 - logL1 - logL2;
   return(logL);
}

get3.logL1_sigma1 <- function(par1, par2, phe0, phe1, phe2, mahalanobis_dis0, mahalanobis_dis1, mahalanobis_dis2){ ##-- rho1,rho2
   if(any(par1 < 0)){ return(NA); }    ##-- rho1,rho2
   
   A0n <- c(1,       par2[2],  par2[6],  par2[10]);
   B0n <- c(0,       par2[3],  par2[7],  par2[11]);
   C0n <- c(0,       par2[4],  par2[8],  par2[12]);
   D0n <- c(par2[1], par2[5],  par2[9],  par2[13]);
   
   A1n <- c(1,       par2[15], par2[19], par2[23]);
   B1n <- c(0,       par2[16], par2[20], par2[24]);
   C1n <- c(0,       par2[17], par2[21], par2[25]);
   D1n <- c(par2[14],par2[18], par2[22], par2[26]);
   
   A2n <- c(1,       par2[28], par2[32], par2[36]);
   B2n <- c(0,       par2[29], par2[33], par2[37]);
   C2n <- c(0,       par2[30], par2[34], par2[38]);
   D2n <- c(par2[27],par2[31], par2[35], par2[39]);   
   
   
   parin0 <- as.vector( rbind(A0n, B0n, C0n, D0n) );
   pheno0 <- as.vector(t(phe0));
   getishu0 <- dim(phe0)[1];
   
   parin1 <- as.vector( rbind(A1n, B1n, C1n, D1n) );
   pheno1 <- as.vector(t(phe1));
   getishu1 <- dim(phe1)[1];
   
   parin2 <- as.vector( rbind(A2n, B2n, C2n, D2n) );
   pheno2 <- as.vector(t(phe2));
   getishu2 <- dim(phe2)[1];
   
   para <- c(par1[1], par2[40], par1[2], par2[41:43]);
   
   logL0 <- ( .C("optimize4", parin0, para, pheno0, getishu0, mahalanobis_dis0)[[1]] )[1];
   logL1 <- ( .C("optimize4", parin1, para, pheno1, getishu1, mahalanobis_dis1)[[1]] )[1];
   logL2 <- ( .C("optimize4", parin2, para, pheno2, getishu2, mahalanobis_dis2)[[1]] )[1];
   logL <- 0 - logL0 - logL1 - logL2;
   return(logL);
}

get3.logL1_sigma2 <- function(par1, par2, phe0, phe1, phe2, mahalanobis_dis0, mahalanobis_dis1, mahalanobis_dis2){ ##-- s1,s2
   if(any(par1 < 0)){ return(NA); }    ##-- rho1,rho2
   A0n <- c(1,       par2[2],  par2[6],  par2[10]);
   B0n <- c(0,       par2[3],  par2[7],  par2[11]);
   C0n <- c(0,       par2[4],  par2[8],  par2[12]);
   D0n <- c(par2[1], par2[5],  par2[9],  par2[13]);
   
   A1n <- c(1,       par2[15], par2[19], par2[23]);
   B1n <- c(0,       par2[16], par2[20], par2[24]);
   C1n <- c(0,       par2[17], par2[21], par2[25]);
   D1n <- c(par2[14],par2[18], par2[22], par2[26]); 
   
   A2n <- c(1,       par2[28], par2[32], par2[36]);
   B2n <- c(0,       par2[29], par2[33], par2[37]);
   C2n <- c(0,       par2[30], par2[34], par2[38]);
   D2n <- c(par2[27],par2[31], par2[35], par2[39]);
   
   parin0 <- as.vector( rbind(A0n, B0n, C0n, D0n) );
   pheno0 <- as.vector(t(phe0));
   getishu0 <- dim(phe0)[1];
   
   parin1 <- as.vector( rbind(A1n, B1n, C1n, D1n) );
   pheno1 <- as.vector(t(phe1));
   getishu1 <- dim(phe1)[1];
   
   parin2 <- as.vector( rbind(A2n, B2n, C2n, D2n) );
   pheno2 <- as.vector(t(phe2));
   getishu2 <- dim(phe2)[1];
   
   para <- c(par2[40], par1[1], par2[41], par1[2], par2[42:43]);
   
   logL0 <- ( .C("optimize4", parin0, para, pheno0, getishu0, mahalanobis_dis0)[[1]] )[1];
   logL1 <- ( .C("optimize4", parin1, para, pheno1, getishu1, mahalanobis_dis1)[[1]] )[1];
   logL2 <- ( .C("optimize4", parin2, para, pheno2, getishu2, mahalanobis_dis2)[[1]] )[1];
   logL <- 0 - logL0 - logL1 - logL2;
   return(logL);
}

get3.logL1_sigma3 <- function(par1, par2, phe0, phe1, phe2, mahalanobis_dis0, mahalanobis_dis1, mahalanobis_dis2){ ##-- rho1,s1
   if(any(par1 < 0)){ return(NA); }    ##-- rho1,rho2
   
   A0n <- c(1,       par2[2],  par2[6],  par2[10]);
   B0n <- c(0,       par2[3],  par2[7],  par2[11]);
   C0n <- c(0,       par2[4],  par2[8],  par2[12]);
   D0n <- c(par2[1], par2[5],  par2[9],  par2[13]);
   
   A1n <- c(1,       par2[15], par2[19], par2[23]);
   B1n <- c(0,       par2[16], par2[20], par2[24]);
   C1n <- c(0,       par2[17], par2[21], par2[25]);
   D1n <- c(par2[14],par2[18], par2[22], par2[26]);
   
   A2n <- c(1,       par2[28], par2[32], par2[36]);
   B2n <- c(0,       par2[29], par2[33], par2[37]);
   C2n <- c(0,       par2[30], par2[34], par2[38]);
   D2n <- c(par2[27],par2[31], par2[35], par2[39]);
   
   
   parin0 <- as.vector( rbind(A0n, B0n, C0n, D0n) );
   pheno0 <- as.vector(t(phe0));
   getishu0 <- dim(phe0)[1];
   
   parin1 <- as.vector( rbind(A1n, B1n, C1n, D1n) );
   pheno1 <- as.vector(t(phe1));
   getishu1 <- dim(phe1)[1];
   
   parin2 <- as.vector( rbind(A2n, B2n, C2n, D2n) );
   pheno2 <- as.vector(t(phe2));
   getishu2 <- dim(phe2)[1];
   
   para <- c(par1[1:2], par2[40:43]);
   
   logL0 <- ( .C("optimize4", parin0, para, pheno0, getishu0, mahalanobis_dis0)[[1]] )[1];
   logL1 <- ( .C("optimize4", parin1, para, pheno1, getishu1, mahalanobis_dis1)[[1]] )[1];
   logL2 <- ( .C("optimize4", parin2, para, pheno2, getishu2, mahalanobis_dis2)[[1]] )[1];
   logL <- 0 - logL0 - logL1 - logL2;
   return(logL);
}

get3.logL1_sigma4 <- function(par1, par2, phe0, phe1, phe2, mahalanobis_dis0, mahalanobis_dis1, mahalanobis_dis2){ ##-- rho2,s2
   if(any(par1 < 0)){ return(NA); }    ##-- rho1,rho2
   
   A0n <- c(1,       par2[2],  par2[6],  par2[10]);
   B0n <- c(0,       par2[3],  par2[7],  par2[11]);
   C0n <- c(0,       par2[4],  par2[8],  par2[12]);
   D0n <- c(par2[1], par2[5],  par2[9],  par2[13]);
   
   A1n <- c(1,       par2[15], par2[19], par2[23]);
   B1n <- c(0,       par2[16], par2[20], par2[24]);
   C1n <- c(0,       par2[17], par2[21], par2[25]);
   D1n <- c(par2[14],par2[18], par2[22], par2[26]);
   
   A2n <- c(1,       par2[28], par2[32], par2[36]);
   B2n <- c(0,       par2[29], par2[33], par2[37]);
   C2n <- c(0,       par2[30], par2[34], par2[38]);
   D2n <- c(par2[27],par2[31], par2[35], par2[39]);
   
   parin0 <- as.vector( rbind(A0n, B0n, C0n, D0n) );
   pheno0 <- as.vector(t(phe0));
   getishu0 <- dim(phe0)[1];
   
   parin1 <- as.vector( rbind(A1n, B1n, C1n, D1n) );
   pheno1 <- as.vector(t(phe1));
   getishu1 <- dim(phe1)[1];
   
   parin2 <- as.vector( rbind(A2n, B2n, C2n, D2n) );
   pheno2 <- as.vector(t(phe2));
   getishu2 <- dim(phe2)[1];
   
   para <- c(par2[40:41], par1[1:2], par2[42:43]);
   
   logL0 <- ( .C("optimize4", parin0, para, pheno0, getishu0, mahalanobis_dis0)[[1]] )[1];
   logL1 <- ( .C("optimize4", parin1, para, pheno1, getishu1, mahalanobis_dis1)[[1]] )[1];
   logL2 <- ( .C("optimize4", parin2, para, pheno2, getishu2, mahalanobis_dis2)[[1]] )[1];
   logL <- 0 - logL0 - logL1 - logL2;
   return(logL);
}

get3.logL1_sigma5 <- function(par1, par2, phe0, phe1, phe2, mahalanobis_dis0, mahalanobis_dis1, mahalanobis_dis2){ ##-- rho2,s2
   if(abs(par1[1])  > 1){ return(NA); }    ##-- rho1,rho2
   if(abs(par1[2])  > 1){ return(NA); }    ##-- rho, psi
   
   A0n <- c(1,       par2[2],  par2[6],  par2[10]);
   B0n <- c(0,       par2[3],  par2[7],  par2[11]);
   C0n <- c(0,       par2[4],  par2[8],  par2[12]);
   D0n <- c(par2[1], par2[5],  par2[9],  par2[13]);
   
   A1n <- c(1,       par2[15], par2[19], par2[23]);
   B1n <- c(0,       par2[16], par2[20], par2[24]);
   C1n <- c(0,       par2[17], par2[21], par2[25]);
   D1n <- c(par2[14],par2[18], par2[22], par2[26]);
   
   A2n <- c(1,       par2[28], par2[32], par2[36]);
   B2n <- c(0,       par2[29], par2[33], par2[37]);
   C2n <- c(0,       par2[30], par2[34], par2[38]);
   D2n <- c(par2[27],par2[31], par2[35], par2[39]);
   
   parin0 <- as.vector( rbind(A0n, B0n, C0n, D0n) );
   pheno0 <- as.vector(t(phe0));
   getishu0 <- dim(phe0)[1];
   
   parin1 <- as.vector( rbind(A1n, B1n, C1n, D1n) );
   pheno1 <- as.vector(t(phe1));
   getishu1 <- dim(phe1)[1];
   
   parin2 <- as.vector( rbind(A2n, B2n, C2n, D2n) );
   pheno2 <- as.vector(t(phe2));
   getishu2 <- dim(phe2)[1];
   
   para <- c(par2[40:43], par1[1:2]);
   
   logL0 <- ( .C("optimize4", parin0, para, pheno0, getishu0, mahalanobis_dis0)[[1]] )[1];
   logL1 <- ( .C("optimize4", parin1, para, pheno1, getishu1, mahalanobis_dis1)[[1]] )[1];
   logL2 <- ( .C("optimize4", parin2, para, pheno2, getishu2, mahalanobis_dis2)[[1]] )[1];
   logL <- 0 - logL0 - logL1 - logL2;
   return(logL);
}

get3.LR <- function(phe, marker, mahalanobis_dis, chuzhi, raw_jieguo, jishu){
  id0 <- which(marker == 0);
  id1 <- which(marker == 1);
  id2 <- which(marker == 2);
  phe0 <- phe[id0, ];
  phe1 <- phe[id1, ];
  phe2 <- phe[id2, ];
  
  mahalanobis_dis  <- mahalanobis_dis;
  mahalanobis_dis0 <- mahalanobis_dis[id0,];
  mahalanobis_dis1 <- mahalanobis_dis[id1,];
  mahalanobis_dis2 <- mahalanobis_dis[id2,];
  mahalanobis_dis   <- as.vector(t(mahalanobis_dis));
  mahalanobis_dis0  <- as.vector(t(mahalanobis_dis0));
  mahalanobis_dis1  <- as.vector(t(mahalanobis_dis1));
  mahalanobis_dis2  <- as.vector(t(mahalanobis_dis2));
  
  min.par <- as.vector(chuzhi);
  cat("chuzhi:", min.par, "\n");
  if(abs(min.par[18]) > 1){ min.par[18] <- runif(1, -1, 1); }
  if(abs(min.par[19]) > 1){ min.par[19] <- runif(1, -1, 1); }
  
  ####------- H0 -------######
  min.val <- Inf;
  counts <- 1;
  last_diedai <- 1;
  now_diedai <- Inf;
  while(abs(last_diedai - now_diedai) > 0.0001){
    last_diedai <- now_diedai;
    cat("counts = ", counts, "\n");
    
    ####----------------------- get.logL0_sigma;
    par1 <- min.par[c(14,15,16,17,18,19)]; 
    par2 <- min.par[-c(14,15,16,17,18,19)];
    L0 <- try(optim(par1, get.logL0_sigma, par2=par2, phe=phe, mahalanobis_dis=mahalanobis_dis, method="Nelder-Mead"), TRUE);
    if( class(L0)=="try-error" ){ par1 <- as.vector(chuzhi[1,15:20]); }
    
    if(counts == 1){ loops0 <- 1; }
    if(counts == 2){ loops0 <- 1; }
    if(counts >= 3){ loops0 <- 1; }
    for(loop in 1:loops0){
      L0 <- try(optim(par1, get.logL0_sigma, par2=par2, phe=phe, mahalanobis_dis=mahalanobis_dis, method="Nelder-Mead"), TRUE);
      if( class(L0)=="try-error" ){
         par1 <- rnorm(6, 0.5, 0.1);
         loop <- loop + 0;
      }else{
         if(L0$value <= min.val){
            min.par <- c(par2[1:13], L0$par);
            min.val <- L0$value;
            cat("logL0_sigma first",loop, " min.val, min.par:", min.val, min.par, "\n\n");
         }
         par1 <- L0$par * runif(6, 0.8, 1.2);
      }
    }
    
    ####----------------------- get.logL0_sigma1;
    par1 <- min.par[c(14,16)]; 
    par2 <- min.par[-c(14,16)];
    if(counts == 1){ loops0 <- 1; }
    if(counts == 2){ loops0 <- 1; }
    if(counts >= 3){ loops0 <- 1; }
    for(loop in 1:loops0){
      L0 <- try(optim(par1, get.logL0_sigma1, par2=par2, phe=phe, mahalanobis_dis=mahalanobis_dis, method="Nelder-Mead"), TRUE);      
      if( class(L0)=="try-error" ){
         par1 <- rnorm(2, 0.001, 0.01);
         loop <- loop + 0;
      }else{
         if(L0$value <= min.val){
            min.par <- c(par2[1:13], (L0$par)[1], par2[14], (L0$par)[2], par2[15:17]);
            min.val <- L0$value;
            cat("logL0_sigma1 first",loop, " min.val, min.par:", min.val, min.par, "\n\n");
         }
         par1 <- L0$par * runif(2, 0.8, 1.2);
      }
    }
    
    ####----------------------- get.logL0_sigma2;
    par1 <- min.par[c(15,17)]; 
    par2 <- min.par[-c(15,17)];
    if(counts == 1){ loops0 <- 1; }
    if(counts == 2){ loops0 <- 1; }
    if(counts >= 3){ loops0 <- 1; }
    for(loop in 1:loops0){
      L0 <- try(optim(par1, get.logL0_sigma2, par2=par2, phe=phe, mahalanobis_dis=mahalanobis_dis, method="Nelder-Mead"), TRUE);      
      if( class(L0)=="try-error" ){
         par1 <- rnorm(2, 0.005, 0.01);
         loop <- loop + 0;
      }else{
         if(L0$value <= min.val){
            min.par <- c(par2[1:13], par2[14], (L0$par)[1], par2[15], (L0$par)[2], par2[16:17]);
            min.val <- L0$value;
            cat("logL0_sigma2 first",loop, " min.val, min.par:", min.val, min.par, "\n\n");
         }
         par1 <- L0$par * runif(2, 0.8, 1.2);
      }
    }
    
    ####----------------------- get.logL0_sigma3;
    par1 <- min.par[c(14,15)]; 
    par2 <- min.par[-c(14,15)];
    if(counts == 1){ loops0 <- 1; }
    if(counts == 2){ loops0 <- 1; }
    if(counts >= 3){ loops0 <- 1; }
    for(loop in 1:loops0){
      next;
      L0 <- try(optim(par1, get.logL0_sigma3, par2=par2, phe=phe, mahalanobis_dis=mahalanobis_dis, method="Nelder-Mead"), TRUE);      
      if( class(L0)=="try-error" ){
         par1 <- rnorm(2, 0.005, 0.01);
         loop <- loop + 0;
      }else{
         if(L0$value <= min.val){
            min.par <- c(par2[1:13], (L0$par)[1:2], par2[14:17]);
            min.val <- L0$value;
            cat("logL0_sigma3 first",loop, " min.val, min.par:", min.val, min.par, "\n\n");
         }
         par1 <- L0$par * runif(2, 0.8, 1.2);
      }
    }
    
    ####----------------------- get.logL0_sigma4;
    par1 <- min.par[c(16,17)]; 
    par2 <- min.par[-c(16,17)];
    if(counts == 1){ loops0 <- 1; }
    if(counts == 2){ loops0 <- 1; }
    if(counts >= 3){ loops0 <- 1; }
    for(loop in 1:loops0){
      next;
      L0 <- try(optim(par1, get.logL0_sigma4, par2=par2, phe=phe, mahalanobis_dis=mahalanobis_dis, method="Nelder-Mead"), TRUE);      
      if( class(L0)=="try-error" ){
         par1 <- rnorm(2, 0.005, 0.01);
         loop <- loop + 0;
      }else{
         if(L0$value <= min.val){
            min.par <- c(par2[1:13], par2[14:15], (L0$par)[1:2], par2[16:17]);
            min.val <- L0$value;
            cat("logL0_sigma4 first",loop, " min.val, min.par:", min.val, min.par, "\n\n");
         }
         par1 <- L0$par * runif(2, 0.8, 1.2);
      }
    }
    
    ####----------------------- get.logL0_sigma5;
    par1 <- min.par[c(18,19)]; 
    par2 <- min.par[-c(18,19)];
    if(counts == 1){ loops0 <- 1; }
    if(counts == 2){ loops0 <- 1; }
    if(counts >= 3){ loops0 <- 1; }
    for(loop in 1:loops0){
      L0 <- try(optim(par1, get.logL0_sigma5, par2=par2, phe=phe, mahalanobis_dis=mahalanobis_dis, method="Nelder-Mead"), TRUE);
      if( class(L0)=="try-error" ){
         par1 <- rnorm(2, 0.005, 0.01);
         loop <- loop + 0;
      }else{
         if(L0$value <= min.val){
            min.par <- c(par2[1:17], (L0$par)[1:2]);
            min.val <- L0$value;
            cat("logL0_sigma5 first",loop, " min.val, min.par:", min.val, min.par, "\n\n");
         }
         par1 <- L0$par * runif(2, 0.8, 1.2);
      }
    }
    
    ####----------------------- get.logL0_ABCD1;
    par1 <- min.par[1]; 
    par2 <- min.par[-1];
    for(loop in 1:1){
    L0 <- try(optimize(get.logL0_ABCD1, par2=par2, phe=phe, mahalanobis_dis=mahalanobis_dis, lower=-1, upper=1), TRUE);
      if(L0$objective <= min.val){
        min.par <- c(L0$minimum, par2);
        min.val <- L0$objective;
        cat("logL0_ABCD1 ",loop, " min.val, min.par:", min.val, min.par, "\n\n");
      }
    }
    
    ####----------------------- get.logL0_ABCD2;
    par1 <- min.par[c(2,3,4,5)]; 
    par2 <- min.par[-c(2,3,4,5)];
    for(loop in 1:1){
      L0 <- try(optim(par1, get.logL0_ABCD2, par2=par2, phe=phe, mahalanobis_dis=mahalanobis_dis, method="Nelder-Mead"), TRUE);
      if( class(L0)=="try-error" ){
        par1 <- rnorm(4, 0.5, 0.1);
        loop <- loop + 0;
      }else{
         if(L0$value <= min.val){
            min.par <- c(par2[1], L0$par, par2[2:15]);
            min.val <- L0$value;
            cat("logL0_ABCD2 ",loop, " min.val, min.par:", min.val, min.par, "\n\n");
         }
         par1 <- L0$par * runif(4, 0.8, 1.2);
      }
    }
    
    ####----------------------- get.logL0_ABCD3;
    par1 <- min.par[c(6,7,8,9)]; 
    par2 <- min.par[-c(6,7,8,9)];
    for(loop in 1:1){
      L0 <- try(optim(par1, get.logL0_ABCD3, par2=par2, phe=phe, mahalanobis_dis=mahalanobis_dis, method="Nelder-Mead"), TRUE);
      if( class(L0)=="try-error" ){
         par1 <- rnorm(4, 0.5, 0.1);
         loop <- loop + 0;
      }else{
         if(L0$value <= min.val){
            min.par <- c(par2[1:5], L0$par, par2[6:15]);
            min.val <- L0$value;
            cat("logL0_ABCD3 ",loop, " min.val, min.par:", min.val, min.par, "\n\n");
         }
         par1 <- L0$par * runif(4, 0.8, 1.2);
      }
    }
    
    ####----------------------- get.logL0_ABCD4;
    par1 <- min.par[c(10,11,12,13)]; 
    par2 <- min.par[-c(10,11,12,13)];
    for(loop in 1:1){
      L0 <- try(optim(par1, get.logL0_ABCD4, par2=par2, phe=phe, mahalanobis_dis=mahalanobis_dis, method="Nelder-Mead"), TRUE);
      if( class(L0)=="try-error" ){
         parin <- rnorm(4, 0.5, 0.1);
         loop <- loop + 0;
      }else{
         if(L0$value <= min.val){
            min.par <- c(par2[1:9], L0$par, par2[10:15]);
            min.val <- L0$value;
            cat("logL0_ABCD4 ",loop, " min.val, min.par:", min.val, min.par, "\n\n");
         }
         par1 <- L0$par * runif(4, 0.8, 1.2);
      }
    }
    
    ####----------------------- get.logL0_ABCD_all;
    par1 <- min.par[1:13]; 
    par2 <- min.par[14:19];
    for(loop in 1:1){
      L0 <- try(optim(par1, get.logL0_ABCD_all, par2=par2, phe=phe, mahalanobis_dis=mahalanobis_dis, method="Nelder-Mead"), TRUE);
      if( class(L0)=="try-error" ){
         parin <- rnorm(13, 0.5, 0.1);
         loop <- loop + 0;
      }else{
         if(L0$value <= min.val){
            min.par <- c(L0$par, par2);
            min.val <- L0$value;
            cat("logL0_ABCD_all ",loop, " min.val, min.par:", min.val, min.par, "\n\n");
         }
         par1 <- L0$par * runif(13, 0.8, 1.2);
      }
    }
    
    now_diedai <- min.val;
    if(counts >= 6){ 
      now_diedai <- last_diedai;
      next;
    }
    counts <- counts + 1;
  }

  ####------- H1 -------######
  min.par2 <- c(min.par[1:13], min.par[1:13], min.par[1:13], min.par[14:19]);
  min.val2 <- min.val;
  counts <- 1;
  last_diedai <- 1;
  now_diedai <- Inf;  
  while(abs(last_diedai - now_diedai) > 0.003){
    last_diedai <- now_diedai;
    cat("counts = ", counts, "\n");
    
    ####----------------------- get3.logL1_ABCD1;
    par1 <- min.par2[c(1,14,27)]; 
    par2 <- min.par2[-c(1,14,27)];
    for(loop in 1:1){
      L1 <- try(optim(par1, get3.logL1_ABCD1, par2=par2, phe0=phe0, phe1=phe1, phe2=phe2, 
                      mahalanobis_dis0=mahalanobis_dis0, mahalanobis_dis1=mahalanobis_dis1, 
                      mahalanobis_dis2=mahalanobis_dis2, method="Nelder-Mead"), TRUE);
      if( class(L1)=="try-error" ){
        par1 <- rnorm(3, 0.5, 0.1);
        loop <- loop + 0;
      }else{
         if(L1$value <= min.val2){
            min.par2 <- c(L1$par[1], par2[1:12], 
                          L1$par[2], par2[13:24], 
                          L1$par[3], par2[25:36], par2[37:42]);
            min.val2 <- L1$value;
            cat("logL1_ABCD1 ",loop, " min.val2, min.par2:", min.val2, min.par2, "\n\n");
         }
         par1 <- L1$par * runif(3, 0.8, 1.2);
      }
    }
    
    ####----------------------- get3.logL1_ABCD2;
    par1 <- min.par2[c(2:5,15:18,28:31)]; 
    par2 <- min.par2[-c(2:5,15:18,28:31)];
    for(loop in 1:1){
      L1 <- try(optim(par1, get3.logL1_ABCD2, par2=par2, phe0=phe0, phe1=phe1, phe2=phe2, 
                      mahalanobis_dis0=mahalanobis_dis0, mahalanobis_dis1=mahalanobis_dis1, 
                      mahalanobis_dis2=mahalanobis_dis2, method="Nelder-Mead"), TRUE);
      if( class(L1)=="try-error" ){
        par1 <- rnorm(12, 0.5, 0.1);
        loop <- loop + 0;
      }else{
         if(L1$value <= min.val2){
            min.par2 <- c(par2[1],  L1$par[1:4],  par2[2:9], 
                          par2[10], L1$par[5:8],  par2[11:18], 
                          par2[19], L1$par[9:12], par2[20:27], par2[28:33]);
            min.val2 <- L1$value;
            cat("logL1_ABCD2 ",loop, " min.val2, min.par2:", min.val2, min.par2, "\n\n");
         }
         par1 <- L1$par * runif(12, 0.8, 1.2);
      }
    }
    
    ####----------------------- get3.logL1_ABCD3;
    par1 <- min.par2[c(6:9,19:22,32:35)]; 
    par2 <- min.par2[-c(6:9,19:22,32:35)];
    for(loop in 1:1){
      L1 <- try(optim(par1, get3.logL1_ABCD3, par2=par2, phe0=phe0,  phe1=phe1,phe2=phe2, 
                      mahalanobis_dis0=mahalanobis_dis0, mahalanobis_dis1=mahalanobis_dis1, 
                      mahalanobis_dis2=mahalanobis_dis2, method="Nelder-Mead"), TRUE);
      if( class(L1)=="try-error" ){
         par1 <- rnorm(12, 0.5, 0.1);
         loop <- loop + 0;
      }else{
         if(L1$value <= min.val2){
            min.par2 <- c(par2[1:5],   L1$par[1:4],  par2[6:9], 
                          par2[10:14], L1$par[5:8],  par2[15:18],
                          par2[19:23], L1$par[9:12], par2[24:27], par2[28:33]);
            min.val2 <- L1$value;
            cat("logL1_ABCD3 ",loop, " min.val2, min.par2:", min.val2, min.par2, "\n\n");
         }
         par1 <- L1$par * runif(12, 0.8, 1.2);
      }
    }
    
    ####----------------------- get3.logL1_ABCD4;
    par1 <- min.par2[c(10:13,23:26,36:39)]; 
    par2 <- min.par2[-c(10:13,23:26,36:39)];
    for(loop in 1:1){
      L1 <- try(optim(par1, get3.logL1_ABCD4, par2=par2, phe0=phe0, phe1=phe1, phe2=phe2, 
                      mahalanobis_dis0=mahalanobis_dis0, mahalanobis_dis1=mahalanobis_dis1, 
                      mahalanobis_dis2=mahalanobis_dis2, method="Nelder-Mead"), TRUE);
      if( class(L1)=="try-error" ){
         par1 <- rnorm(12, 0.5, 0.1);
         loop <- loop + 0;
      }else{
         if(L1$value <= min.val2){
            min.par2 <- c(par2[1:9],   L1$par[1:4], 
                          par2[10:18], L1$par[5:8], 
                          par2[19:27], L1$par[9:12], par2[28:33]);
            min.val2 <- L1$value;
            cat("logL1_ABCD4 ",loop, " min.val2, min.par2:", min.val2, min.par2, "\n\n");
         }
         par1 <- L1$par * runif(12, 0.8, 1.2);
      }
    }
    
    ####----------------------- get3.logL1_sigma;
    par1 <- min.par2[c(40:45)]; 
    par2 <- min.par2[-c(40:45)];
    for(loop in 1:1){
      L1 <- try(optim(par1, get3.logL1_sigma, par2=par2, phe0=phe0, phe1=phe1, phe2=phe2, 
                      mahalanobis_dis0=mahalanobis_dis0, mahalanobis_dis1=mahalanobis_dis1, 
                      mahalanobis_dis2=mahalanobis_dis2, method="Nelder-Mead"), TRUE);
      if( class(L1)=="try-error" ){
         par1 <- rnorm(6, 0.5, 0.1);
         loop <- loop + 0;
      }else{
         if(L1$value <= min.val2){
            min.par2 <- c(par2[1:39], L1$par);
            min.val2 <- L1$value;
            cat("logL1_sigma ",loop, " min.val2, min.par2:", min.val2, min.par2, "\n\n");
         }
         par1 <- L1$par * runif(6, 0.8, 1.2);
      }
    }
    
    ####----------------------- get3.logL1_sigma1;
    par1 <- min.par2[c(40,42)]; 
    par2 <- min.par2[-c(40,42)];
    for(loop in 1:1){
      L1 <- try(optim(par1, get3.logL1_sigma1, par2=par2, phe0=phe0, phe1=phe1, phe2=phe2, 
                      mahalanobis_dis0=mahalanobis_dis0, mahalanobis_dis1=mahalanobis_dis1, 
                      mahalanobis_dis2=mahalanobis_dis2, method="Nelder-Mead"), TRUE);
      if( class(L1)=="try-error" ){
         par1 <- rnorm(2, 0.5, 0.1);
         loop <- loop + 0;
      }else{
         if(L1$value <= min.val2){
            min.par2 <- c(par2[1:39], L1$par[1], par2[40], L1$par[2], par2[41:43]);
            min.val2 <- L1$value;
            cat("logL1_sigma1 ",loop, " min.val2, min.par2:", min.val2, min.par2, "\n\n");
         }
         par1 <- L1$par * runif(2, 0.8, 1.2);
      }
    }
    
    ####----------------------- get3.logL1_sigma2;
    par1 <- min.par2[c(41,43)]; 
    par2 <- min.par2[-c(41,43)];
    for(loop in 1:1){
      L1 <- try(optim(par1, get3.logL1_sigma2, par2=par2, phe0=phe0, phe1=phe1, phe2=phe2, 
                      mahalanobis_dis0=mahalanobis_dis0, mahalanobis_dis1=mahalanobis_dis1, 
                      mahalanobis_dis2=mahalanobis_dis2, method="Nelder-Mead"), TRUE);
      if( class(L1)=="try-error" ){
         par1 <- rnorm(2, 0.5, 0.1);
         loop <- loop + 0;
      }else{
         if(L1$value <= min.val2){
            min.par2 <- c(par2[1:39], par2[40], L1$par[1], par2[41], L1$par[2], par2[42:43]);
            min.val2 <- L1$value;
            cat("logL1_sigma2 ",loop, " min.val2, min.par2:", min.val2, min.par2, "\n\n");
         }
         par1 <- L1$par * runif(2, 0.8, 1.2);
      }
    }
    
    ####----------------------- get3.logL1_sigma3;
    par1 <- min.par2[c(40,41)]; 
    par2 <- min.par2[-c(40,41)];
    for(loop in 1:1){
      next;
      L1 <- try(optim(par1, get3.logL1_sigma3, par2=par2, phe0=phe0, phe1=phe1, phe2=phe2, 
                      mahalanobis_dis0=mahalanobis_dis0, mahalanobis_dis1=mahalanobis_dis1, 
                      mahalanobis_dis2=mahalanobis_dis2, method="Nelder-Mead"), TRUE);
      if( class(L1)=="try-error" ){
         par1 <- rnorm(2, 0.5, 0.1);
         loop <- loop + 0;
      }else{
         if(L1$value <= min.val2){
            min.par2 <- c(par2[1:39], L1$par, par2[40:43]);
            min.val2 <- L1$value;
            cat("logL1_sigma3 ",loop, " min.val2, min.par2:", min.val2, min.par2, "\n\n");
         }
         par1 <- L1$par * runif(2, 0.8, 1.2);
      }
    }
    
    ####----------------------- get3.logL1_sigma4;
    par1 <- min.par2[c(42,43)]; 
    par2 <- min.par2[-c(42,43)];
    for(loop in 1:1){
      next;
      L1 <- try(optim(par1, get3.logL1_sigma4, par2=par2, phe0=phe0, phe1=phe1, phe2=phe2, 
                      mahalanobis_dis0=mahalanobis_dis0, mahalanobis_dis1=mahalanobis_dis1, 
                      mahalanobis_dis2=mahalanobis_dis2, method="Nelder-Mead"), TRUE);
      if( class(L1)=="try-error" ){
         par1 <- rnorm(2, 0.5, 0.1);
         loop <- loop + 0;
      }else{
         if(L1$value <= min.val2){
            min.par2 <- c(par2[1:39], par2[40:41], L1$par, par2[42:43]);
            min.val2 <- L1$value;
            cat("logL1_sigma4 ",loop, " min.val2, min.par2:", min.val2, min.par2, "\n\n");
         }
         par1 <- L1$par * runif(2, 0.8, 1.2);
      }
    }
    
    ####----------------------- get3.logL1_sigma5;
    par1 <- min.par2[c(44,45)]; 
    par2 <- min.par2[-c(44,45)];
    for(loop in 1:1){
      L1 <- try(optim(par1, get3.logL1_sigma5, par2=par2, phe0=phe0, phe1=phe1, phe2=phe2, 
                      mahalanobis_dis0=mahalanobis_dis0, mahalanobis_dis1=mahalanobis_dis1, 
                      mahalanobis_dis2=mahalanobis_dis2, method="Nelder-Mead"), TRUE);
      if( class(L1)=="try-error" ){
         par1 <- rnorm(2, 0.5, 0.1);
         loop <- loop + 0;
      }else{
         if(L1$value <= min.val2){
            min.par2 <- c(par2[1:39], par2[40:43], L1$par);
            min.val2 <- L1$value;
            cat("logL1_sigma4 ",loop, " min.val2, min.par2:", min.val2, min.par2, "\n\n");
         }
         par1 <- L1$par * runif(2, 0.8, 1.2);
      }
    }
    
    now_diedai <- min.val2;
    if(counts >= 6){ next; }
    counts <- counts + 1;  
  }
  
  if(1 == 1){
    mats <- matrix(1,8,5);
    mats[1:4,] <- 1;
    mats[5:8,] <- 2;
    layout(mats);
    if(1 == 1){
      par(mar=c(3,3,1,1));
      matplot(phe[,c(1:70,1)], phe[,c(71:140,71)], asp=1, col="lightblue", type="n", lty=2, xlab="", ylab="");
      for(kk in 1:dim(phe)[1]){
        lines(phe[kk,c(1:70,1)], phe[kk,c(71:140,71)], asp=1, col="lightblue", type="l", lty=2);
      }
    
      par1 <- min.par[1:13];
      An <- c(1,       par1[2], par1[6], par1[10]);
      Bn <- c(0,       par1[3], par1[7], par1[11]);
      Cn <- c(0,       par1[4], par1[8], par1[12]);
      Dn <- c(par1[1], par1[5], par1[9], par1[13]);
      curve <- shape.get.mean(An, Bn, Cn, Dn, length(An), sample_points_n);
      lines(curve[c(1:70,1)], curve[c(71:140,71)], asp=1, col="black", type="l");
    }
    
    if(1 == 1){
      par(mar=c(3,3,1,1));
      matplot(phe[,c(1:70,1)], phe[,c(71:140,71)], asp=1, col="lightblue", type="n", lty=2, xlab="", ylab="");
      for(kk in 1:dim(phe)[1]){
        lines(phe[kk,c(1:70,1)], phe[kk,c(71:140,71)], asp=1, col="lightblue", type="l", lty=2);
      }
    
      par1 <- min.par2[1:13];
      An <- c(1,       par1[2], par1[6], par1[10]);
      Bn <- c(0,       par1[3], par1[7], par1[11]);
      Cn <- c(0,       par1[4], par1[8], par1[12]);
      Dn <- c(par1[1], par1[5], par1[9], par1[13]);
      curve <- shape.get.mean(An, Bn, Cn, Dn, length(An), sample_points_n);
      lines(curve[c(1:70,1)], curve[c(71:140,71)], asp=1, col="blue", type="l");
    
      par2 <- min.par2[14:26];
      An <- c(1,       par2[2], par2[6], par2[10]);
      Bn <- c(0,       par2[3], par2[7], par2[11]);
      Cn <- c(0,       par2[4], par2[8], par2[12]);
      Dn <- c(par2[1], par2[5], par2[9], par2[13]);
      curve <- shape.get.mean(An, Bn, Cn, Dn, length(An), sample_points_n);
      lines(curve[c(1:70,1)], curve[c(71:140,71)], asp=1, col="red", type="l");
      
      par3 <- min.par2[27:39];
      An <- c(1,       par3[2], par3[6], par3[10]);
      Bn <- c(0,       par3[3], par3[7], par3[11]);
      Cn <- c(0,       par3[4], par3[8], par3[12]);
      Dn <- c(par3[1], par3[5], par3[9], par3[13]);
      curve <- shape.get.mean(An, Bn, Cn, Dn, length(An), sample_points_n);
      lines(curve[c(1:70,1)], curve[c(71:140,71)], asp=1, col="lightgreen", type="l");
    }
  }
  
  ####------- conclusion -------######
  LR2 <- 2*(min.val - min.val2);
  res <- c(LR2, min.val, min.val2, min.par2);
  return( res );
}


############### new population structure ##############
id_H <- c(1, 2, 4, 5, 6, 8, 10, 11, 12, 13, 14, 15, 16, 17, 18, 19, 20, 
         21, 22, 23, 24, 25, 27, 28, 30, 31, 32, 33, 34, 35, 36, 37, 38, 
         39, 40, 41, 42, 43, 44, 45, 47, 48, 51, 53, 55, 56, 57, 58, 59, 
         60, 61, 62, 67, 68, 69, 70, 71, 72, 73, 74, 75, 76, 77, 78, 79, 
         80, 81, 82, 83, 84, 85, 86, 87, 89, 90, 91, 97, 98, 99, 100, 101, 
         102, 103, 104, 105, 106, 107, 108, 109, 110, 111, 112, 113, 114, 
         115, 118, 119, 122, 155, 157, 201, 208, 213, 216, 230, 245);
id_L <- c(3, 7, 9, 26, 29, 46, 49, 50, 52, 54, 63, 64, 65, 66, 88, 92, 93, 
         94, 95, 96, 116, 117, 120, 121, 123, 124, 125, 126, 127, 128, 129, 
         130, 131, 132, 133, 134, 135, 136, 137, 138, 139, 140, 141, 142, 
         143, 144, 145, 146, 147, 148, 149, 150, 151, 152, 153, 154, 156, 
         158, 159, 160, 161, 162, 163, 164, 165, 166, 167, 168, 169, 170, 
         171, 172, 173, 174, 175, 176, 177, 178, 179, 180, 181, 182, 183, 
         184, 185, 186, 187, 188, 189, 190, 191, 192, 193, 194, 195, 196, 
         197, 198, 199, 200, 202, 203, 204, 205, 206, 207, 209, 210, 211, 
         212, 214, 215, 217, 218, 219, 220, 221, 222, 223, 224, 225, 226, 
         227, 228, 229, 231, 232, 233, 234, 235, 236, 237, 238, 239, 240, 
         241, 242, 243, 244, 246, 247, 248, 249, 250, 251, 252, 253, 254, 
         255, 256, 257, 258, 259, 260);

############### above are functions ##############
file1 <- "phenotype_gaopan_20191112.csv";   ###-- phenotype file ---#####
file2 <- "jiwanzhangyepian_name2.csv";      ###-- Individual name file ---#####
file3 <- "snp.csv";                         ###-- Genotype, snp file ---#####

biaoxing <- read.csv(file1, head=TRUE);
biaoxing <- biaoxing[,-1];
bianhao <- read.table(file2, head=FALSE);
bianhao <- as.vector(bianhao[,1]);
bianhao <- bianhao[-1];

pts <<- 70;
efourier <- function(M, n = dim(M)[1]/2){
    p <- dim(M)[1]
    Dx <- M[, 1] - M[c(p, (1:p - 1)), 1]
    Dy <- M[, 2] - M[c(p, (1:p - 1)), 2]
    Dt <- sqrt(Dx^2 + Dy^2)
    Dt <- Dt + 1e-05
    t1 <- cumsum(Dt)
    t1m1 <- c(0, t1[-p])
    T <- sum(Dt)
    an <- bn <- cn <- dn <- numeric(n)
    for (i in 1:n) {
        an[i] <- (T/(2 * pi^2 * i^2)) * sum((Dx/Dt) * (cos(2 * 
            i * pi * t1/T) - cos(2 * pi * i * t1m1/T)))
        bn[i] <- (T/(2 * pi^2 * i^2)) * sum((Dx/Dt) * (sin(2 * 
            i * pi * t1/T) - sin(2 * pi * i * t1m1/T)))
        cn[i] <- (T/(2 * pi^2 * i^2)) * sum((Dy/Dt) * (cos(2 * 
            i * pi * t1/T) - cos(2 * pi * i * t1m1/T)))
        dn[i] <- (T/(2 * pi^2 * i^2)) * sum((Dy/Dt) * (sin(2 * 
            i * pi * t1/T) - sin(2 * pi * i * t1m1/T)))
    }
    ao <- 2 * sum(M[, 1] * Dt/T)
    co <- 2 * sum(M[, 2] * Dt/T)
    list(ao = ao, co = co, an = an, bn = bn, cn = cn, dn = dn)
}

iefourier <- function(an, bn, cn, dn, k, qudianshu, ao = 0, co = 0){
    theta <- seq(0, 2 * pi, length = qudianshu + 1)[-(qudianshu + 
        1)]
    harmx <- matrix(NA, k, qudianshu)
    harmy <- matrix(NA, k, qudianshu)
    for (i in 1:k) {
        harmx[i, ] <- an[i] * cos(i * theta) + bn[i] * sin(i * 
            theta)
        harmy[i, ] <- cn[i] * cos(i * theta) + dn[i] * sin(i * 
            theta)
    }
    x <- (ao/2) + apply(harmx, 2, sum)
    y <- (co/2) + apply(harmy, 2, sum)
    list(x = x, y = y)
}

NEF2 <- function (M, num, n = dim(M)[1]/2, start = F){
    ef <- efourier(M)
    a1 <- ef$an[1]
    b1 <- ef$bn[1]
    c1 <- ef$cn[1]
    d1 <- ef$dn[1]
    theta1 <- 0.5 * atan(2 * (a1 * b1 + c1 * d1)/(a1^2 + c1^2 - 
        b1^2 - d1^2))
    theta2 <- theta1 + pi/2
    x1 <- a1 * cos(theta1) + b1 * sin(theta1)
    y1 <- c1 * cos(theta1) + d1 * sin(theta1)
    x2 <- a1 * cos(theta2) + b1 * sin(theta2)
    y2 <- c1 * cos(theta2) + d1 * sin(theta2)
    axisDist1 <- x1^2 + y1^2
    axisDist2 <- x2^2 + y2^2
    if (axisDist1 >= axisDist2) {
        theta <- theta1
    }
    else {
        theta <- theta2
    }
    if (num == 1) {
        theta <- pi + theta
    }
    a1_star <- a1 * cos(theta) + b1 * sin(theta)
    c1_star <- c1 * cos(theta) + d1 * sin(theta)
    b1_star <- -a1 * sin(theta) + b1 * cos(theta)
    d1_star <- -c1 * sin(theta) + d1 * cos(theta)
    if (c1_star != 0 & a1_star >= 0) {
        psi <- atan(c1_star/a1_star)
    }
    else {
        psi <- atan(c1_star/a1_star) + pi
    }
    E <- sqrt(a1_star^2 + c1_star^2)
    rotation <- matrix(c(cos(psi), -sin(psi), sin(psi), cos(psi)), 
        2, 2)
    A <- B <- C <- D <- numeric(n)
    if (start) {
        theta <- 0
    }
    for (i in 1:n) {
        mat <- (1/E) * rotation %*% matrix(c(ef$an[i], ef$cn[i], 
            ef$bn[i], ef$dn[i]), 2, 2) %*% matrix(c(cos(i * theta), 
            sin(i * theta), -sin(i * theta), cos(i * theta)), 
            2, 2)
        A[i] <- mat[1, 1]
        B[i] <- mat[1, 2]
        C[i] <- mat[2, 1]
        D[i] <- mat[2, 2]
    }
    list(A = A, B = B, C = C, D = D, E = E, theta = theta, psi = psi, 
        ao = ef$ao, co = ef$co)
}

biaoxing <- matrix(0, pts, dim(biaoxing)[2] );
for( i in 1:length(bianhao) ){
  qishi <- i * 2 - 1;
  zhongzhi <- i * 2;
  M <- biaoxing[,c(qishi, zhongzhi)];
  k <- dim(M)[1]/2;
  num <- 0;
  ef1 <- NEF2(M, num);
  #ief1 <- iefourier(ef1$A, ef1$B, ef1$C, ef1$D, k, pts, ef1$ao, ef1$co);
  ief1 <- iefourier(ef1$A, ef1$B, ef1$C, ef1$D, k, pts, 0, 0);
  hzb <- c(ief1$x, ief1$x[1]);
  zzb <- c(ief1$y, ief1$y[1]);
  biaoxing[,qishi]    <- ief1$x;
  biaoxing[,zhongzhi] <- ief1$y;
}

tiqu_biaoxing_xihao <- function(biaoxing, bianhao){
    haiba_xihao   <- substr(bianhao, 1, 6);
    haiba_xihao_u <- unique(haiba_xihao);
    
    xbiaoxing <- matrix( 0, pts, length(haiba_xihao_u) );
    ybiaoxing <- matrix( 0, pts, length(haiba_xihao_u) );
    js <- 0;
    for(nm in haiba_xihao_u){
       js <- js + 1;
       ids <- which(substr(haiba_xihao, 1, 6) == nm);
       id1 <- 2 * ids - 1;
       id2 <- 2 * ids;
       x_tmp <- as.vector( apply(biaoxing[,id1], 1, mean) );
       y_tmp <- as.vector( apply(biaoxing[,id2], 1, mean) );
       xbiaoxing[,js] <- x_tmp;
       ybiaoxing[,js] <- y_tmp;
    }
    
    res <- list(haiba_xihao_u, xbiaoxing, ybiaoxing);
    return( res );
}

res1 <- tiqu_biaoxing_xihao(biaoxing, bianhao);
outline_50points_x1 <- res1[[2]];
outline_50points_y1 <- res1[[3]];

system("R CMD SHLIB mvn_logL.c");
dyn.load("mvn_logL.so");
outline_50points_x1 <- outline_50points_x1[c(id_H, id_L), ];
outline_50points_y1 <- outline_50points_y1[c(id_H, id_L), ];
canshu <- canshu[c(id_H, id_L), ];
#outline_50points_x1;  ##-- 260*70
#outline_50points_y1;  ##-- 260*70
#canshu;               ##-- 260*13

snp_toal <- read.csv(file3, head=TRUE);
snp <- snp_total[ ,c(id_H,id_L)];


xin_jieguo <- matrix(0, dim(snp)[1], (1+1+2+45));  #-- xuhao, LR, logL0, logL1, 13*3+6
for( xuhao in 1:dim(snp)[1] ){
    marker <- as.numeric( snp[xuhao,1:length(id_H)] );
    phe_raw <- cbind(outline_50points_x1, outline_50points_y1);
    phe_raw <- phe_raw[1:length(id_H), ];
    
    id <- which(marker > (-1));
    if(length(id) > 0){
       marker <- marker[id];
       phe    <- phe_raw[id, ];
    }else{
       marker <- marker;
       phe    <- phe_raw;
    }
    
    mahalanobis_dis <- matrix(0, dim(phe)[1], 70*70);
    for(geti in 1:dim(phe)[1]){
       mats <- cbind(as.vector(phe[geti,1:70]), as.vector(phe[geti,71:140]));
       S <- var(mats);
       mhlns <- matrix(0,70,70);
       for(iii in 1:70){
         for(jjj in 1:70){
           mhlns[iii,jjj] <- sqrt(mahalanobis(mats[iii,], mats[jjj,], S));
         }
       }
       mahalanobis_dis[geti,] <- as.vector(mhlns);
    }
    
    chuzhi <- c(-0.502217,
                -0.02407645, -0.0002290275,  0.003182464, -0.100485, 
                 0.08477951,  0.0002840243, -0.001335366, -0.03096514, 
                 -0.0269152, -0.0002451856, 0.0001135242, -0.008204944, 
               4.325351e-09, 0.01975478, 0.03816615, 5.492989e-09, 0.9889119, 0.4503167);
    if(length(unique(marker)) == 2){
      res0 <- get.LR(phe, marker, mahalanobis_dis, chuzhi, raw_jieguo, jishu);
    }
    if(length(unique(marker)) == 3){
      res0 <- get3.LR(phe, marker, mahalanobis_dis, chuzhi, raw_jieguo, jishu);
    }
    
    res <- c(xuhao, res0);
    cat("res:", res,"\n\n");
    
    xin_jieguo[jishu, 1:length(res)] <- res;
    save(xin_jieguo, file = "High_xin.Rdata");
}
